# Supplementary material for: Bis[4-(chloro­acet­yl)phenyl] ether
Source: Acta Crystallogr Sect E Struct Rep Online. 2008 Jul 16;64(Pt 8):o1500. doi: 10.1107/S1600536808021168 (PMC2962129; doi:10.1107/S1600536808021168)
Supplement: Supplementary file 1 [file e-64-o1500-sup1.cif]

##############################################################################
###                                                                        ###
###        Electronic paper (Acta Crystallographica Section E)             ###
###                                                                        ###
##############################################################################
#                                                                            #
# This CIF contains the data in a paper accepted for publication in Acta     #
# Crystallographica Section E. It conforms to the requirements of Notes      #
# for Authors for Section E, and has been peer reviewed under the auspices   #
# of the IUCr Commission on Journals.                                        #
#                                                                            #
# Full details of the Crystallographic Information File format               #
# are given in the paper "The Crystallographic Information File (CIF):       #
# a New Standard Archive File for Crystallography" by S. R. Hall, F. H.      #
# Allen and I. D. Brown [Acta Cryst. (1991), A47, 655-685].                  #
#                                                                            #
# The current version of the core CIF dictionary is obtainable from          #
# ftp://ftp.iucr.org/pub/cif_core.dic. The current version number is 2.4.    #
#                                                                            #
# Software is freely available for graphical display of the structure(s) in  #
# this CIF.  For information consult the CIF home page http://www.iucr.org/  #
# cif/home.html                                                              #
#                                                                            #
# This file may be used for bona fide research purposes within the           #
# scientific community so long as proper attribution is given to the journal # 
# article from which it was obtained.                                        #
#                                                                            #
##############################################################################
                                             
data_I
_audit_creation_method     SHELXL-97
_chemical_name_systematic
;
Bis[4-(chloroacetyl)phenyl] ether
;
_chemical_name_common     ?
_chemical_formula_moiety     'C16 H12 Cl2 O3'
_chemical_formula_sum     'C16 H12 Cl2 O3'
_chemical_formula_iupac     'C16 H12 Cl2 O3'
_chemical_formula_weight     323.16
_chemical_melting_point     ?
_symmetry_cell_setting     Monoclinic
_symmetry_space_group_name_H-M     'P 21/n'
_symmetry_space_group_name_Hall     '-P 2yn'
loop_
    _symmetry_equiv_pos_as_xyz
    'x, y, z'
    '-x+1/2, y+1/2, -z+1/2'
    '-x, -y, -z'
    'x-1/2, -y-1/2, z-1/2'
_cell_length_a     12.597(3)
_cell_length_b     9.2042(18)
_cell_length_c     25.320(5)
_cell_angle_alpha     90.00
_cell_angle_beta     104.18(3)
_cell_angle_gamma     90.00
_cell_volume     2846.3(10)
_cell_formula_units_Z     8
_cell_measurement_reflns_used     7912
_cell_measurement_theta_min     1.659
_cell_measurement_theta_max     27.93
_cell_measurement_temperature     113(2)
_exptl_crystal_description     Platelet
_exptl_crystal_colour     colorless
_exptl_crystal_size_max     0.24
_exptl_crystal_size_mid     0.18
_exptl_crystal_size_min     0.04
_exptl_crystal_density_diffrn     1.508
_exptl_crystal_density_meas     ?
_exptl_crystal_density_method     'not measured'
_exptl_crystal_F_000     1328
_exptl_absorpt_coefficient_mu     0.462
_exptl_absorpt_correction_type     multi-scan
_exptl_absorpt_process_details     '(CrystalClear; Rigaku, 2005)'
_exptl_absorpt_correction_T_min     0.8971
_exptl_absorpt_correction_T_max     0.9817
_exptl_special_details
;
;
_diffrn_ambient_temperature     113(2)
_diffrn_radiation_type     MoK\a
_diffrn_radiation_wavelength     0.71073
_diffrn_radiation_source     'Rotating Anode'
_diffrn_radiation_monochromator     confocal
_diffrn_measurement_device_type     'Rigaku Saturn'
_diffrn_measurement_method     \w
_diffrn_detector_area_resol_mean     ?
_diffrn_reflns_number     20200
_diffrn_reflns_av_R_equivalents     0.0393
_diffrn_reflns_av_sigmaI/netI     0.0399
_diffrn_reflns_theta_min     1.67
_diffrn_reflns_theta_max     27.89
_diffrn_reflns_theta_full     27.89
_diffrn_measured_fraction_theta_max     0.996
_diffrn_measured_fraction_theta_full     0.996
_diffrn_reflns_limit_h_min     -16
_diffrn_reflns_limit_h_max     16
_diffrn_reflns_limit_k_min     -12
_diffrn_reflns_limit_k_max     12
_diffrn_reflns_limit_l_min     -19
_diffrn_reflns_limit_l_max     33
_diffrn_standards_number     0
_diffrn_standards_interval_count     0
_diffrn_standards_interval_time     0
_diffrn_standards_decay_%     0
_refine_special_details
;
Refinement of <i>F</i>^2^ against ALL reflections. The weighted <i>R</i>-factor
<i>wR</i> and goodness of fit <i>S</i> are based on <i>F</i>^2^, conventional
<i>R</i>-factors <i>R</i> are based on <i>F</i>, with <i>F</i> set to zero for
negative <i>F</i>^2^. The threshold expression of <i>F</i>^2^ >
\s(<i>F</i>^2^) is used only for calculating <i>R</i>-factors(gt) <i>etc</i>.
and is not relevant to the choice of reflections for refinement.
<i>R</i>-factors based on <i>F</i>^2^ are statistically about twice as large
as those based on <i>F</i>, and <i>R</i>- factors based on ALL data will be
even larger.
;
_reflns_number_total     6778
_reflns_number_gt     5751
_reflns_threshold_expression     I>2\s(I)
_refine_ls_structure_factor_coef     Fsqd
_refine_ls_matrix_type     full
_refine_ls_R_factor_all     0.0481
_refine_ls_R_factor_gt     0.0398
_refine_ls_wR_factor_gt     0.0999
_refine_ls_wR_factor_ref     0.1093
_refine_ls_goodness_of_fit_ref     1.093
_refine_ls_restrained_S_all     1.093
_refine_ls_number_reflns     6778
_refine_ls_number_parameters     379
_refine_ls_number_restraints     0
_refine_ls_hydrogen_treatment     constr
_refine_ls_weighting_scheme     calc
_refine_ls_weighting_details
   'calc 'calc w=1/[\s^2^(Fo^2^)+(0.0573P)^2^+0.5125P] where P=(Fo^2^+2Fc^2^)/3'
_atom_sites_solution_hydrogens     geom
_atom_sites_solution_primary     direct
_atom_sites_solution_secondary     difmap
_refine_ls_shift/su_max     0.002
_refine_ls_shift/su_mean     0.000
_refine_diff_density_max     0.643
_refine_diff_density_min     -0.711
_refine_ls_extinction_method     none
_refine_ls_extinction_coef     ?
loop_
    _atom_type_symbol
    _atom_type_description
    _atom_type_scat_dispersion_real
    _atom_type_scat_dispersion_imag
    _atom_type_scat_source
    'C' 'C' 0.0033 0.0016
                         'International Tables Vol C Tables 4.2.6.8 and 6.1.1.4'
    'H' 'H' 0.0000 0.0000
                         'International Tables Vol C Tables 4.2.6.8 and 6.1.1.4'
    'O' 'O' 0.0106 0.0060
                         'International Tables Vol C Tables 4.2.6.8 and 6.1.1.4'
    'Cl' 'Cl' 0.1484 0.1585
                         'International Tables Vol C Tables 4.2.6.8 and 6.1.1.4'
_computing_data_collection     'CrystalClear (Rigaku, 2005)'
_computing_cell_refinement     'CrystalClear (Rigaku, 2005)'
_computing_data_reduction     'CrystalClear (Rigaku, 2005)'
_computing_structure_solution     'SHELXTL (Sheldrick, 2008)'
_computing_structure_refinement     'SHELXTL (Sheldrick, 2008)'
_computing_molecular_graphics     'SHELXTL (Sheldrick, 2008)'
_computing_publication_material     'SHELXTL (Sheldrick, 2008)'
loop_
    _atom_site_type_symbol
    _atom_site_label
    _atom_site_fract_x
    _atom_site_fract_y
    _atom_site_fract_z
    _atom_site_U_iso_or_equiv
    _atom_site_adp_type
    _atom_site_calc_flag
    _atom_site_refinement_flags
    _atom_site_occupancy
    _atom_site_disorder_assembly
    _atom_site_disorder_group
    Cl Cl1 0.28427(4) 0.08039(4) 1.058487(17) 0.02603(11) Uani d . 1 . .
    Cl Cl2 0.47207(5) 0.29171(9) 0.48766(2) 0.0642(2) Uani d . 1 . .
    Cl Cl3 0.35388(5) 0.50683(6) 0.343823(18) 0.04085(14) Uani d . 1 . .
    Cl Cl4 0.12503(4) 0.05428(4) -0.234906(17) 0.02692(11) Uani d . 1 . .
    O O1 0.43216(10) 0.20625(13) 0.99868(5) 0.0249(3) Uani d . 1 . .
    O O2 0.48320(10) -0.08423(12) 0.77943(5) 0.0242(3) Uani d . 1 . .
    O O3 0.38823(12) 0.35813(17) 0.58187(6) 0.0420(4) Uani d . 1 . .
    O O4 0.33203(11) 0.32837(12) 0.24803(5) 0.0265(3) Uani d . 1 . .
    O O5 0.31588(11) 0.62621(12) 0.02015(5) 0.0267(3) Uani d . 1 . .
    O O6 0.26773(10) 0.30081(13) -0.20407(5) 0.0262(3) Uani d . 1 . .
    C C1 0.30788(15) 0.00873(19) 0.99746(7) 0.0245(4) Uani d . 1 . .
    H H1A 0.3371 -0.0889 1.0043 0.029 Uiso calc R 1 . .
    H H1B 0.2387 0.0023 0.9703 0.029 Uiso calc R 1 . .
    C C2 0.38694(13) 0.10026(17) 0.97496(6) 0.0190(3) Uani d . 1 . .
    C C3 0.40671(13) 0.05153(16) 0.92204(6) 0.0182(3) Uani d . 1 . .
    C C4 0.36589(14) -0.07866(17) 0.89682(7) 0.0217(3) Uani d . 1 . .
    H H4 0.3221 -0.1374 0.9126 0.026 Uiso calc R 1 . .
    C C5 0.38986(14) -0.12143(18) 0.84859(7) 0.0225(3) Uani d . 1 . .
    H H5 0.3630 -0.2087 0.8321 0.027 Uiso calc R 1 . .
    C C6 0.45426(13) -0.03237(17) 0.82532(7) 0.0199(3) Uani d . 1 . .
    C C7 0.49463(14) 0.09832(18) 0.84929(7) 0.0235(3) Uani d . 1 . .
    H H7 0.5371 0.1577 0.8329 0.028 Uiso calc R 1 . .
    C C8 0.47138(13) 0.13953(18) 0.89752(7) 0.0219(3) Uani d . 1 . .
    H H8 0.4989 0.2266 0.9139 0.026 Uiso calc R 1 . .
    C C9 0.47682(13) 0.00766(17) 0.73577(7) 0.0203(3) Uani d . 1 . .
    C C10 0.54686(13) -0.02410(18) 0.70265(7) 0.0226(3) Uani d . 1 . .
    H H10 0.5982 -0.0983 0.7120 0.027 Uiso calc R 1 . .
    C C11 0.53955(13) 0.05576(18) 0.65557(7) 0.0225(3) Uani d . 1 . .
    H H11 0.5858 0.0345 0.6331 0.027 Uiso calc R 1 . .
    C C12 0.46343(13) 0.16782(18) 0.64155(7) 0.0209(3) Uani d . 1 . .
    C C13 0.39497(13) 0.19865(18) 0.67615(7) 0.0210(3) Uani d . 1 . .
    H H13 0.3445 0.2740 0.6673 0.025 Uiso calc R 1 . .
    C C14 0.40084(13) 0.11975(17) 0.72302(7) 0.0209(3) Uani d . 1 . .
    H H14 0.3549 0.1410 0.7457 0.025 Uiso calc R 1 . .
    C C15 0.44999(14) 0.2549(2) 0.59125(7) 0.0268(4) Uani d . 1 . .
    C C16 0.51660(15) 0.2091(2) 0.55157(7) 0.0301(4) Uani d . 1 . .
    H H16A 0.5120 0.1045 0.5471 0.036 Uiso calc R 1 . .
    H H16B 0.5928 0.2339 0.5668 0.036 Uiso calc R 1 . .
    C C17 0.35304(14) 0.57407(18) 0.27839(6) 0.0223(3) Uani d . 1 . .
    H H17A 0.2951 0.6455 0.2678 0.027 Uiso calc R 1 . .
    H H17B 0.4221 0.6224 0.2798 0.027 Uiso calc R 1 . .
    C C18 0.33593(12) 0.45517(17) 0.23596(6) 0.0188(3) Uani d . 1 . .
    C C19 0.32804(12) 0.50180(16) 0.17890(6) 0.0173(3) Uani d . 1 . .
    C C20 0.35688(13) 0.40140(17) 0.14305(7) 0.0203(3) Uani d . 1 . .
    H H20 0.3796 0.3087 0.1554 0.024 Uiso calc R 1 . .
    C C21 0.35203(14) 0.43836(17) 0.08969(7) 0.0221(3) Uani d . 1 . .
    H H21 0.3728 0.3723 0.0663 0.027 Uiso calc R 1 . .
    C C22 0.31543(14) 0.57643(17) 0.07159(6) 0.0206(3) Uani d . 1 . .
    C C23 0.28435(14) 0.67673(17) 0.10592(7) 0.0211(3) Uani d . 1 . .
    H H23 0.2584 0.7678 0.0929 0.025 Uiso calc R 1 . .
    C C24 0.29241(13) 0.63979(17) 0.15968(6) 0.0188(3) Uani d . 1 . .
    H H24 0.2739 0.7075 0.1832 0.023 Uiso calc R 1 . .
    C C25 0.29220(14) 0.53207(17) -0.02388(6) 0.0211(3) Uani d . 1 . .
    C C26 0.20681(14) 0.43327(18) -0.03160(7) 0.0222(3) Uani d . 1 . .
    H H26 0.1665 0.4231 -0.0056 0.027 Uiso calc R 1 . .
    C C27 0.18197(13) 0.34955(18) -0.07870(7) 0.0206(3) Uani d . 1 . .
    H H27 0.1252 0.2824 -0.0840 0.025 Uiso calc R 1 . .
    C C28 0.24164(13) 0.36558(17) -0.11809(6) 0.0183(3) Uani d . 1 . .
    C C29 0.32770(14) 0.46592(17) -0.10904(7) 0.0214(3) Uani d . 1 . .
    H H29 0.3678 0.4774 -0.1351 0.026 Uiso calc R 1 . .
    C C30 0.35398(14) 0.54819(17) -0.06193(7) 0.0221(3) Uani d . 1 . .
    H H30 0.4122 0.6133 -0.0559 0.027 Uiso calc R 1 . .
    C C31 0.21875(13) 0.27894(17) -0.16926(6) 0.0189(3) Uani d . 1 . .
    C C32 0.13163(14) 0.16104(18) -0.17589(7) 0.0223(3) Uani d . 1 . .
    H H32A 0.0609 0.2059 -0.1783 0.027 Uiso calc R 1 . .
    H H32B 0.1479 0.0987 -0.1440 0.027 Uiso calc R 1 . .
loop_
    _atom_site_aniso_label
    _atom_site_aniso_U_11
    _atom_site_aniso_U_22
    _atom_site_aniso_U_33
    _atom_site_aniso_U_12
    _atom_site_aniso_U_13
    _atom_site_aniso_U_23
    Cl1 0.0326(2) 0.0240(2) 0.0234(2) -0.00095(16) 0.01054(17) -0.00148(16)
    Cl2 0.0477(3) 0.1203(6) 0.0283(3) 0.0339(4) 0.0166(2) 0.0261(3)
    Cl3 0.0682(4) 0.0373(3) 0.0204(2) -0.0108(2) 0.0173(2) -0.00209(18)
    Cl4 0.0334(2) 0.0237(2) 0.0241(2) -0.00443(17) 0.00773(17) -0.00560(15)
    O1 0.0278(6) 0.0218(6) 0.0239(6) -0.0053(5) 0.0036(5) -0.0020(5)
    O2 0.0288(6) 0.0204(6) 0.0260(6) 0.0025(5) 0.0118(5) 0.0015(5)
    O3 0.0343(8) 0.0576(9) 0.0377(8) 0.0234(7) 0.0157(6) 0.0208(7)
    O4 0.0370(7) 0.0181(6) 0.0255(6) -0.0017(5) 0.0100(5) 0.0027(5)
    O5 0.0445(8) 0.0182(6) 0.0190(6) -0.0065(5) 0.0109(5) -0.0015(5)
    O6 0.0318(7) 0.0273(6) 0.0222(6) -0.0031(5) 0.0120(5) -0.0025(5)
    C1 0.0286(9) 0.0235(8) 0.0221(8) -0.0047(7) 0.0077(7) -0.0036(7)
    C2 0.0172(7) 0.0181(7) 0.0190(8) 0.0023(6) -0.0005(6) 0.0026(6)
    C3 0.0175(7) 0.0171(7) 0.0184(7) 0.0019(6) 0.0016(6) 0.0023(6)
    C4 0.0212(8) 0.0189(8) 0.0256(8) -0.0034(6) 0.0071(7) 0.0015(6)
    C5 0.0223(8) 0.0166(8) 0.0284(9) -0.0013(6) 0.0061(7) -0.0017(6)
    C6 0.0182(8) 0.0211(8) 0.0205(8) 0.0028(6) 0.0050(6) 0.0014(6)
    C7 0.0237(8) 0.0237(8) 0.0233(8) -0.0055(7) 0.0058(7) 0.0026(7)
    C8 0.0211(8) 0.0193(8) 0.0227(8) -0.0027(6) 0.0005(6) 0.0008(6)
    C9 0.0195(8) 0.0204(8) 0.0209(8) -0.0024(6) 0.0049(6) -0.0016(6)
    C10 0.0178(8) 0.0221(8) 0.0284(9) 0.0030(6) 0.0064(7) -0.0012(7)
    C11 0.0169(8) 0.0281(9) 0.0242(8) 0.0006(6) 0.0081(6) -0.0033(7)
    C12 0.0166(8) 0.0260(8) 0.0195(8) -0.0009(6) 0.0031(6) -0.0029(6)
    C13 0.0172(8) 0.0206(8) 0.0242(8) 0.0022(6) 0.0033(6) -0.0031(6)
    C14 0.0186(8) 0.0229(8) 0.0224(8) -0.0007(6) 0.0072(6) -0.0041(6)
    C15 0.0177(8) 0.0386(10) 0.0235(9) 0.0038(7) 0.0040(6) 0.0021(7)
    C16 0.0253(9) 0.0436(11) 0.0223(9) 0.0040(8) 0.0077(7) 0.0036(8)
    C17 0.0280(9) 0.0234(8) 0.0157(7) -0.0015(7) 0.0052(6) 0.0001(6)
    C18 0.0149(7) 0.0201(8) 0.0211(8) -0.0007(6) 0.0038(6) 0.0005(6)
    C19 0.0169(7) 0.0173(7) 0.0179(7) -0.0035(6) 0.0050(6) -0.0017(6)
    C20 0.0223(8) 0.0160(7) 0.0223(8) 0.0005(6) 0.0047(6) -0.0008(6)
    C21 0.0255(8) 0.0194(8) 0.0222(8) -0.0011(6) 0.0076(7) -0.0040(6)
    C22 0.0236(8) 0.0209(8) 0.0175(7) -0.0063(6) 0.0053(6) -0.0004(6)
    C23 0.0253(8) 0.0155(7) 0.0222(8) -0.0025(6) 0.0056(7) 0.0003(6)
    C24 0.0213(8) 0.0155(7) 0.0205(8) -0.0027(6) 0.0072(6) -0.0022(6)
    C25 0.0292(9) 0.0168(7) 0.0166(8) 0.0010(6) 0.0043(6) 0.0006(6)
    C26 0.0255(9) 0.0235(8) 0.0195(8) -0.0005(7) 0.0093(7) 0.0013(6)
    C27 0.0201(8) 0.0210(8) 0.0204(8) -0.0006(6) 0.0046(6) 0.0014(6)
    C28 0.0190(8) 0.0175(7) 0.0179(8) 0.0030(6) 0.0037(6) 0.0026(6)
    C29 0.0259(9) 0.0197(8) 0.0202(8) 0.0000(6) 0.0089(7) 0.0020(6)
    C30 0.0251(9) 0.0186(8) 0.0228(8) -0.0041(6) 0.0062(7) 0.0021(6)
    C31 0.0195(8) 0.0182(7) 0.0189(8) 0.0045(6) 0.0044(6) 0.0020(6)
    C32 0.0245(9) 0.0220(8) 0.0213(8) -0.0001(6) 0.0072(7) -0.0025(6)
_geom_special_details
;
All e.s.d.'s (except the e.s.d. in the dihedral angle between two l.s. planes)
are estimated using the full covariance matrix. The cell e.s.d.'s are taken
into account individually in the estimation of e.s.d.'s in distances, angles
and torsion angles; correlations between e.s.d.'s in cell parameters are only
used when they are defined by crystal symmetry. An approximate (isotropic)
treatment of cell e.s.d.'s is used for estimating e.s.d.'s involving l.s.
planes.
;
loop_
    _geom_bond_atom_site_label_1
    _geom_bond_atom_site_label_2
    _geom_bond_site_symmetry_2
    _geom_bond_distance
    _geom_bond_publ_flag
    Cl1 C1 . 1.7711(17) ?
    Cl2 C16 . 1.7511(19) ?
    Cl3 C17 . 1.7661(17) ?
    Cl4 C32 . 1.7732(17) ?
    O1 C2 . 1.212(2) ?
    O2 C9 . 1.379(2) ?
    O2 C6 . 1.385(2) ?
    O3 C15 . 1.214(2) ?
    O4 C18 . 1.2105(19) ?
    O5 C22 . 1.3821(19) ?
    O5 C25 . 1.3854(19) ?
    O6 C31 . 1.2104(19) ?
    C1 C2 . 1.518(2) ?
    C1 H1A . 0.9700 ?
    C1 H1B . 0.9700 ?
    C2 C3 . 1.491(2) ?
    C3 C4 . 1.395(2) ?
    C3 C8 . 1.397(2) ?
    C4 C5 . 1.385(2) ?
    C4 H4 . 0.9300 ?
    C5 C6 . 1.383(2) ?
    C5 H5 . 0.9300 ?
    C6 C7 . 1.387(2) ?
    C7 C8 . 1.377(2) ?
    C7 H7 . 0.9300 ?
    C8 H8 . 0.9300 ?
    C9 C10 . 1.389(2) ?
    C9 C14 . 1.390(2) ?
    C10 C11 . 1.384(2) ?
    C10 H10 . 0.9300 ?
    C11 C12 . 1.394(2) ?
    C11 H11 . 0.9300 ?
    C12 C13 . 1.401(2) ?
    C12 C15 . 1.479(2) ?
    C13 C14 . 1.378(2) ?
    C13 H13 . 0.9300 ?
    C14 H14 . 0.9300 ?
    C15 C16 . 1.518(2) ?
    C16 H16A . 0.9700 ?
    C16 H16B . 0.9700 ?
    C17 C18 . 1.512(2) ?
    C17 H17A . 0.9700 ?
    C17 H17B . 0.9700 ?
    C18 C19 . 1.487(2) ?
    C19 C24 . 1.394(2) ?
    C19 C20 . 1.404(2) ?
    C20 C21 . 1.380(2) ?
    C20 H20 . 0.9300 ?
    C21 C22 . 1.391(2) ?
    C21 H21 . 0.9300 ?
    C22 C23 . 1.389(2) ?
    C23 C24 . 1.382(2) ?
    C23 H23 . 0.9300 ?
    C24 H24 . 0.9300 ?
    C25 C26 . 1.385(2) ?
    C25 C30 . 1.387(2) ?
    C26 C27 . 1.390(2) ?
    C26 H26 . 0.9300 ?
    C27 C28 . 1.396(2) ?
    C27 H27 . 0.9300 ?
    C28 C29 . 1.400(2) ?
    C28 C31 . 1.488(2) ?
    C29 C30 . 1.383(2) ?
    C29 H29 . 0.9300 ?
    C30 H30 . 0.9300 ?
    C31 C32 . 1.523(2) ?
    C32 H32A . 0.9700 ?
    C32 H32B . 0.9700 ?
loop_
    _geom_contact_atom_site_label_1
    _geom_contact_atom_site_label_2
    _geom_contact_distance
    _geom_contact_site_symmetry_1
    _geom_contact_site_symmetry_2
    _geom_contact_publ_flag
    Cg2 Cg4 3.899(5) . 4_565 y
loop_
    _geom_angle_atom_site_label_1
    _geom_angle_atom_site_label_2
    _geom_angle_atom_site_label_3
    _geom_angle_site_symmetry_1
    _geom_angle_site_symmetry_3
    _geom_angle
    _geom_angle_publ_flag
    C9 O2 C6 . . 119.06(12) ?
    C22 O5 C25 . . 120.07(12) ?
    C2 C1 Cl1 . . 112.74(12) ?
    C2 C1 H1A . . 109.0 ?
    Cl1 C1 H1A . . 109.0 ?
    C2 C1 H1B . . 109.0 ?
    Cl1 C1 H1B . . 109.0 ?
    H1A C1 H1B . . 107.8 ?
    O1 C2 C3 . . 121.72(15) ?
    O1 C2 C1 . . 122.19(15) ?
    C3 C2 C1 . . 116.09(14) ?
    C4 C3 C8 . . 118.95(15) ?
    C4 C3 C2 . . 123.07(14) ?
    C8 C3 C2 . . 117.96(14) ?
    C5 C4 C3 . . 120.80(15) ?
    C5 C4 H4 . . 119.6 ?
    C3 C4 H4 . . 119.6 ?
    C6 C5 C4 . . 118.99(15) ?
    C6 C5 H5 . . 120.5 ?
    C4 C5 H5 . . 120.5 ?
    C5 C6 O2 . . 117.11(14) ?
    C5 C6 C7 . . 121.22(15) ?
    O2 C6 C7 . . 121.50(14) ?
    C8 C7 C6 . . 119.49(15) ?
    C8 C7 H7 . . 120.3 ?
    C6 C7 H7 . . 120.3 ?
    C7 C8 C3 . . 120.54(16) ?
    C7 C8 H8 . . 119.7 ?
    C3 C8 H8 . . 119.7 ?
    O2 C9 C10 . . 115.73(14) ?
    O2 C9 C14 . . 122.89(14) ?
    C10 C9 C14 . . 121.25(15) ?
    C11 C10 C9 . . 119.34(15) ?
    C11 C10 H10 . . 120.3 ?
    C9 C10 H10 . . 120.3 ?
    C10 C11 C12 . . 120.59(15) ?
    C10 C11 H11 . . 119.7 ?
    C12 C11 H11 . . 119.7 ?
    C11 C12 C13 . . 118.76(15) ?
    C11 C12 C15 . . 123.15(15) ?
    C13 C12 C15 . . 118.08(15) ?
    C14 C13 C12 . . 121.37(15) ?
    C14 C13 H13 . . 119.3 ?
    C12 C13 H13 . . 119.3 ?
    C13 C14 C9 . . 118.67(15) ?
    C13 C14 H14 . . 120.7 ?
    C9 C14 H14 . . 120.7 ?
    O3 C15 C12 . . 121.69(15) ?
    O3 C15 C16 . . 121.29(16) ?
    C12 C15 C16 . . 117.02(15) ?
    C15 C16 Cl2 . . 112.78(13) ?
    C15 C16 H16A . . 109.0 ?
    Cl2 C16 H16A . . 109.0 ?
    C15 C16 H16B . . 109.0 ?
    Cl2 C16 H16B . . 109.0 ?
    H16A C16 H16B . . 107.8 ?
    C18 C17 Cl3 . . 112.34(12) ?
    C18 C17 H17A . . 109.1 ?
    Cl3 C17 H17A . . 109.1 ?
    C18 C17 H17B . . 109.1 ?
    Cl3 C17 H17B . . 109.1 ?
    H17A C17 H17B . . 107.9 ?
    O4 C18 C19 . . 121.77(14) ?
    O4 C18 C17 . . 121.73(15) ?
    C19 C18 C17 . . 116.46(13) ?
    C24 C19 C20 . . 119.07(14) ?
    C24 C19 C18 . . 122.77(14) ?
    C20 C19 C18 . . 118.15(14) ?
    C21 C20 C19 . . 120.95(15) ?
    C21 C20 H20 . . 119.5 ?
    C19 C20 H20 . . 119.5 ?
    C20 C21 C22 . . 118.65(15) ?
    C20 C21 H21 . . 120.7 ?
    C22 C21 H21 . . 120.7 ?
    O5 C22 C23 . . 115.89(14) ?
    O5 C22 C21 . . 122.41(14) ?
    C23 C22 C21 . . 121.51(15) ?
    C24 C23 C22 . . 119.28(15) ?
    C24 C23 H23 . . 120.4 ?
    C22 C23 H23 . . 120.4 ?
    C23 C24 C19 . . 120.50(14) ?
    C23 C24 H24 . . 119.8 ?
    C19 C24 H24 . . 119.8 ?
    O5 C25 C26 . . 122.06(15) ?
    O5 C25 C30 . . 116.43(15) ?
    C26 C25 C30 . . 121.37(15) ?
    C25 C26 C27 . . 119.27(15) ?
    C25 C26 H26 . . 120.4 ?
    C27 C26 H26 . . 120.4 ?
    C26 C27 C28 . . 120.47(15) ?
    C26 C27 H27 . . 119.8 ?
    C28 C27 H27 . . 119.8 ?
    C27 C28 C29 . . 118.93(15) ?
    C27 C28 C31 . . 122.82(15) ?
    C29 C28 C31 . . 118.24(14) ?
    C30 C29 C28 . . 120.97(15) ?
    C30 C29 H29 . . 119.5 ?
    C28 C29 H29 . . 119.5 ?
    C29 C30 C25 . . 118.96(15) ?
    C29 C30 H30 . . 120.5 ?
    C25 C30 H30 . . 120.5 ?
    O6 C31 C28 . . 121.36(15) ?
    O6 C31 C32 . . 121.35(14) ?
    C28 C31 C32 . . 117.29(13) ?
    C31 C32 Cl4 . . 111.81(11) ?
    C31 C32 H32A . . 109.3 ?
    Cl4 C32 H32A . . 109.3 ?
    C31 C32 H32B . . 109.3 ?
    Cl4 C32 H32B . . 109.3 ?
    H32A C32 H32B . . 107.9 ?
loop_
    _geom_torsion_atom_site_label_1
    _geom_torsion_atom_site_label_2
    _geom_torsion_atom_site_label_3
    _geom_torsion_atom_site_label_4
    _geom_torsion_site_symmetry_1
    _geom_torsion_site_symmetry_2
    _geom_torsion_site_symmetry_3
    _geom_torsion_site_symmetry_4
    _geom_torsion
    _geom_torsion_publ_flag
    Cl1 C1 C2 O1 . . . . 3.6(2) ?
    Cl1 C1 C2 C3 . . . . -176.92(11) ?
    O1 C2 C3 C4 . . . . 172.50(15) ?
    C1 C2 C3 C4 . . . . -7.0(2) ?
    O1 C2 C3 C8 . . . . -6.0(2) ?
    C1 C2 C3 C8 . . . . 174.55(15) ?
    C8 C3 C4 C5 . . . . 0.8(2) ?
    C2 C3 C4 C5 . . . . -177.69(15) ?
    C3 C4 C5 C6 . . . . -0.6(2) ?
    C4 C5 C6 O2 . . . . 175.19(14) ?
    C4 C5 C6 C7 . . . . -0.2(3) ?
    C9 O2 C6 C5 . . . . 135.95(15) ?
    C9 O2 C6 C7 . . . . -48.7(2) ?
    C5 C6 C7 C8 . . . . 0.8(3) ?
    O2 C6 C7 C8 . . . . -174.35(15) ?
    C6 C7 C8 C3 . . . . -0.7(3) ?
    C4 C3 C8 C7 . . . . -0.1(2) ?
    C2 C3 C8 C7 . . . . 178.42(15) ?
    C6 O2 C9 C10 . . . . 153.50(15) ?
    C6 O2 C9 C14 . . . . -30.5(2) ?
    O2 C9 C10 C11 . . . . 174.92(14) ?
    C14 C9 C10 C11 . . . . -1.1(2) ?
    C9 C10 C11 C12 . . . . 0.5(3) ?
    C10 C11 C12 C13 . . . . 0.4(2) ?
    C10 C11 C12 C15 . . . . -178.62(16) ?
    C11 C12 C13 C14 . . . . -0.7(2) ?
    C15 C12 C13 C14 . . . . 178.35(15) ?
    C12 C13 C14 C9 . . . . 0.1(2) ?
    O2 C9 C14 C13 . . . . -174.94(14) ?
    C10 C9 C14 C13 . . . . 0.8(2) ?
    C11 C12 C15 O3 . . . . -174.96(18) ?
    C13 C12 C15 O3 . . . . 6.0(3) ?
    C11 C12 C15 C16 . . . . 5.3(3) ?
    C13 C12 C15 C16 . . . . -173.72(16) ?
    O3 C15 C16 Cl2 . . . . -13.4(3) ?
    C12 C15 C16 Cl2 . . . . 166.39(13) ?
    Cl3 C17 C18 O4 . . . . -5.2(2) ?
    Cl3 C17 C18 C19 . . . . 176.87(11) ?
    O4 C18 C19 C24 . . . . 155.76(16) ?
    C17 C18 C19 C24 . . . . -26.3(2) ?
    O4 C18 C19 C20 . . . . -23.6(2) ?
    C17 C18 C19 C20 . . . . 154.32(15) ?
    C24 C19 C20 C21 . . . . 1.0(2) ?
    C18 C19 C20 C21 . . . . -179.55(15) ?
    C19 C20 C21 C22 . . . . -1.5(2) ?
    C25 O5 C22 C23 . . . . -148.34(16) ?
    C25 O5 C22 C21 . . . . 36.6(2) ?
    C20 C21 C22 O5 . . . . 174.95(15) ?
    C20 C21 C22 C23 . . . . 0.2(2) ?
    O5 C22 C23 C24 . . . . -173.52(14) ?
    C21 C22 C23 C24 . . . . 1.6(2) ?
    C22 C23 C24 C19 . . . . -2.0(2) ?
    C20 C19 C24 C23 . . . . 0.7(2) ?
    C18 C19 C24 C23 . . . . -178.62(14) ?
    C22 O5 C25 C26 . . . . 43.4(2) ?
    C22 O5 C25 C30 . . . . -140.70(16) ?
    O5 C25 C26 C27 . . . . 175.11(15) ?
    C30 C25 C26 C27 . . . . -0.6(3) ?
    C25 C26 C27 C28 . . . . -0.6(2) ?
    C26 C27 C28 C29 . . . . 0.8(2) ?
    C26 C27 C28 C31 . . . . 179.98(15) ?
    C27 C28 C29 C30 . . . . 0.1(2) ?
    C31 C28 C29 C30 . . . . -179.09(15) ?
    C28 C29 C30 C25 . . . . -1.3(2) ?
    O5 C25 C30 C29 . . . . -174.43(14) ?
    C26 C25 C30 C29 . . . . 1.5(3) ?
    C27 C28 C31 O6 . . . . 175.80(15) ?
    C29 C28 C31 O6 . . . . -5.0(2) ?
    C27 C28 C31 C32 . . . . -4.5(2) ?
    C29 C28 C31 C32 . . . . 174.64(14) ?
    O6 C31 C32 Cl4 . . . . 6.4(2) ?
    C28 C31 C32 Cl4 . . . . -173.22(11) ?
loop_
    _geom_hbond_atom_site_label_D
    _geom_hbond_atom_site_label_H
    _geom_hbond_atom_site_label_A
    _geom_hbond_site_symmetry_A
    _geom_hbond_distance_DH
    _geom_hbond_distance_HA
    _geom_hbond_distance_DA
    _geom_hbond_angle_DHA
    C1 H1B O3 2_546 0.97 2.24 3.103(2) 147.2
    C10 H10 O4 3_656 0.93 2.42 3.286(2) 155.3
    C14 H14 O6 1_556 0.93 2.38 3.242(2) 153.8
    C17 H17A O4 2 0.97 2.29 3.255(2) 173.3
    C21 H21 O1 1_554 0.93 2.54 3.469(2) 176.1
data_global
_journal_date_recd_electronic     2008-06-27
_journal_date_accepted     2008-07-08
_journal_name_full     'Acta Crystallographica, Section E'
_journal_year     2008
_journal_volume     64
_journal_issue      8
_journal_page_first     o1500
_journal_page_last     o1500
_journal_paper_category     QO
_journal_coeditor_code     HG2419
_publ_contact_author_name     'Liang-zhong Xu'
_publ_contact_author_address
;
College of Chemistry and Molecular Engineering,
Qingdao University of Science and Technology,
Qingdao 266042,
People's Republic of China
;
_publ_contact_author_email     qknhs@yahoo.com.cn
_publ_contact_author_fax     '86-532-84023177'
_publ_contact_author_phone     '86-532-84023177'
_publ_section_title
;
Bis[4-(chloroacetyl)phenyl] ether
;
loop_
    _publ_author_name
    _publ_author_address
    'Fan-Lei Meng'
;
College of Chemistry and Molecular Engineering,
Qingdao University of Science and Technology,
Qingdao 266042,
People's Republic of China
;
    'Liang-Zhong Xu'
;
College of Chemistry and Molecular Engineering,
Qingdao University of Science and Technology,
Qingdao 266042,
People's Republic of China
;
