# Supplementary material for: Bis[4-(chloro­acet­yl)phenyl] ether
Source: Acta Crystallogr Sect E Struct Rep Online. 2008 Jul 16;64(Pt 8):o1500. doi: 10.1107/S1600536808021168 (PMC2962129; doi:10.1107/S1600536808021168)
Supplement: Supplementary file 2 [file e-64-o1500-Isup2.hkl]

# 
# h,k,l, Fc-squared, Fo-squared, sigma(Fo-squared) and status flag 
# 
data_I
_shelx_title ' R80601F1 in P2(1)/n' 
_shelx_refln_list_code          4 
_shelx_F_calc_maximum      165.22 
_exptl_crystal_F_000      1328.00 
_reflns_d_resolution_high  0.7597 
 
loop_ 
 _symmetry_equiv_pos_as_xyz 
 'x, y, z' 
 '-x+1/2, y+1/2, -z+1/2' 
 '-x, -y, -z' 
 'x-1/2, -y-1/2, z-1/2' 
 
_cell_length_a    12.5973 
_cell_length_b     9.2042 
_cell_length_c    25.3199 
_cell_angle_alpha  90.000 
_cell_angle_beta  104.181 
_cell_angle_gamma  90.000 
 
_shelx_F_squared_multiplier     1.000 
 
loop_ 
 _refln_index_h 
 _refln_index_k 
 _refln_index_l 
 _refln_F_squared_calc 
 _refln_F_squared_meas 
 _refln_F_squared_sigma 
 _refln_observed_status 
   2   0   0     2154.62     2096.88     90.58 o 
   4   0   0     3028.94     2681.26     53.87 o 
   6   0   0    10512.11    10797.01    201.89 o 
   8   0   0     1366.84     1311.71     54.07 o 
  10   0   0       10.29       13.48      6.71 o 
  12   0   0     3036.36     3230.89    148.70 o 
  14   0   0       81.34       73.16     26.87 o 
  16   0   0      378.88      271.53     79.48 o 
   1   1   0     1562.12     1402.02     28.12 o 
   2   1   0     1459.39     1583.45     60.58 o 
   4   1   0    13571.31    12715.59    340.27 o 
   5   1   0     1527.15     1349.07     52.67 o 
   6   1   0      470.18      456.77     14.32 o 
   7   1   0    10896.81    10463.83    381.28 o 
   8   1   0      313.83      356.93     14.12 o 
   9   1   0     1934.13     2094.59     47.42 o 
  10   1   0       22.76       19.45     10.34 o 
  11   1   0       56.84       61.14     15.17 o 
  12   1   0       24.96       23.73      8.02 o 
  13   1   0      459.39      428.39     28.47 o 
  14   1   0      237.29      212.92     54.58 o 
  15   1   0      217.76      230.25     27.05 o 
  16   1   0      197.26      166.37     29.23 o 
   1   2   0     3256.50     2907.64     58.10 o 
   2   2   0     6162.89     5939.19     39.94 o 
   3   2   0      170.05      208.46      5.35 o 
   4   2   0    13923.18    14119.22     75.14 o 
   5   2   0       40.29       58.48      7.20 o 
   6   2   0     6479.10     6938.35    231.28 o 
   7   2   0      434.27      368.33     14.23 o 
   8   2   0      131.91      137.56     20.68 o 
   9   2   0     1538.89     1496.77     86.10 o 
  10   2   0       69.60       71.19     12.90 o 
  11   2   0      871.77      862.95     27.77 o 
  12   2   0       73.92       90.27     21.55 o 
  13   2   0      781.32      802.84     44.38 o 
  14   2   0       83.78      103.55     24.49 o 
  15   2   0       34.22       28.43     10.41 o 
   1   3   0      912.17      920.02     28.70 o 
   2   3   0     5731.84     5289.00    157.46 o 
   3   3   0     3806.06     3419.08    105.39 o 
   4   3   0      603.55      531.12     19.39 o 
   5   3   0     2336.85     2277.11     62.89 o 
   6   3   0       58.82      107.76      4.42 o 
   7   3   0     2203.97     2162.85     51.02 o 
   8   3   0     2613.78     2688.68     63.98 o 
   9   3   0      132.10      145.67     33.84 o 
  10   3   0       68.56       90.66     14.80 o 
  11   3   0       24.63       14.24     10.77 o 
  12   3   0       16.64       13.00      5.91 o 
  13   3   0      124.78       94.42     22.41 o 
  14   3   0      784.18      814.26     56.92 o 
  15   3   0       34.56       16.08      8.39 o 
   0   4   0      101.63      127.20      7.33 o 
   1   4   0     7456.48     7074.77    306.50 o 
   2   4   0     1044.53     1113.97     25.30 o 
   3   4   0     1066.54     1244.71     17.37 o 
   4   4   0       11.63       26.55      7.11 o 
   5   4   0      307.82      349.88     10.61 o 
   6   4   0      213.23      295.22     11.41 o 
   7   4   0      625.24      608.15     22.07 o 
   8   4   0      789.12      746.02     23.99 o 
   9   4   0       52.46       38.58      8.76 o 
  10   4   0     2132.25     2315.75     78.64 o 
  11   4   0      632.72      708.73     45.94 o 
  12   4   0        8.51       12.78      8.57 o 
  13   4   0        6.07        5.53      9.09 o 
  14   4   0        3.71       12.10      8.50 o 
  15   4   0        9.23       13.41     12.86 o 
   1   5   0     1167.15     1174.41     39.71 o 
   2   5   0      782.42      830.36     28.61 o 
   3   5   0     1458.18     1636.41     46.84 o 
   4   5   0      605.54      708.05     22.22 o 
   5   5   0     1497.09     1494.65     51.41 o 
   6   5   0     2030.76     1988.39     44.27 o 
   7   5   0      277.34      323.89      9.68 o 
   8   5   0      781.46      791.67     28.64 o 
   9   5   0     1295.04     1353.37     42.63 o 
  10   5   0      941.99      881.68     31.65 o 
  11   5   0      136.95      120.49     29.50 o 
  12   5   0       60.17       54.59     12.93 o 
  13   5   0      149.89      140.13     45.57 o 
  14   5   0       66.16       59.45     23.87 o 
   0   6   0       50.23       53.29      2.53 o 
   1   6   0       80.72       81.51     13.46 o 
   2   6   0       37.05       35.55      9.66 o 
   3   6   0     1126.04     1146.09     40.90 o 
   4   6   0       27.66       30.70     13.19 o 
   5   6   0      804.52      779.41     21.97 o 
   6   6   0      443.45      455.57     13.55 o 
   7   6   0     2586.54     2421.53     53.97 o 
   8   6   0      298.09      316.49     16.44 o 
   9   6   0       42.05       61.08     14.93 o 
  10   6   0      194.63      172.17     35.54 o 
  11   6   0       23.40       18.35      7.66 o 
  12   6   0      202.31      224.95     53.38 o 
  13   6   0      193.45      226.87     36.49 o 
   1   7   0      192.86      219.97     10.81 o 
   2   7   0      188.25      180.50     10.23 o 
   3   7   0      702.35      734.17     18.22 o 
   4   7   0        2.83        8.97      5.10 o 
   5   7   0      349.32      303.82     12.72 o 
   6   7   0      152.48      147.93     21.84 o 
   7   7   0      750.65      764.85     21.90 o 
   8   7   0      156.25      184.19     32.15 o 
   9   7   0      551.64      475.46     43.87 o 
  10   7   0      700.61      759.54     46.60 o 
  11   7   0        9.43       17.25     10.60 o 
  12   7   0      249.88      193.55     43.79 o 
  13   7   0      186.68      128.60     31.23 o 
   0   8   0      979.09     1172.00     53.27 o 
   1   8   0       12.80       17.89      5.31 o 
   2   8   0       94.68       69.57     13.05 o 
   3   8   0      115.14      108.43     24.66 o 
   4   8   0       13.78       14.65      3.00 o 
   5   8   0       12.74        8.72      9.38 o 
   6   8   0        2.66       10.20      5.22 o 
   7   8   0       20.57       13.16      8.49 o 
   8   8   0      223.61      210.02     49.13 o 
   9   8   0      995.85      935.77     32.90 o 
  10   8   0        7.32        7.19      8.88 o 
  11   8   0      314.31      300.36     24.32 o 
  12   8   0      148.55      117.96     44.09 o 
   1   9   0      530.41      597.14     21.09 o 
   2   9   0      306.48      341.11     24.94 o 
   3   9   0      386.13      362.53     20.90 o 
   4   9   0      679.13      665.43     27.07 o 
   5   9   0      166.72      156.13     32.13 o 
   6   9   0      100.89       91.28     15.52 o 
   7   9   0      285.51      317.26     24.59 o 
   8   9   0      734.82      719.19     42.39 o 
   9   9   0      601.57      656.49     26.43 o 
  10   9   0       69.38       78.58     17.14 o 
   0  10   0        0.46        9.65     12.51 o 
   1  10   0      123.82      136.27     29.09 o 
   2  10   0       23.51       21.34      9.13 o 
   3  10   0      146.24      146.69     39.50 o 
   4  10   0      250.50      262.00     16.77 o 
   5  10   0      146.56      104.68     27.75 o 
   6  10   0        1.63        4.71      6.70 o 
   7  10   0      295.05      329.81     32.70 o 
   8  10   0       46.94       38.37     10.39 o 
   9  10   0        1.50        8.72      9.16 o 
   1  11   0       73.71       54.86     11.78 o 
   2  11   0      309.37      314.72     15.73 o 
   3  11   0       27.96       34.43      9.86 o 
   4  11   0       47.18       15.18     10.65 o 
   5  11   0       56.00       48.04     12.78 o 
   6  11   0      159.60      138.52     49.31 o 
   0  12   0        9.51       38.34     28.46 o 
   1  12   0        7.96        9.00     10.53 o 
 -15   0   1        7.05       12.98     10.45 o 
 -13   0   1      903.20      975.42     65.01 o 
 -11   0   1     4117.10     4388.89    120.27 o 
  -9   0   1     2039.88     2003.02     45.04 o 
  -7   0   1    19486.43    17367.62     92.57 o 
  -5   0   1    13048.34    12902.19    119.94 o 
  -3   0   1     5710.65     5413.73     51.02 o 
  -1   0   1     1033.01       -0.41      0.63 o 
   5   0   1      438.74      680.76     32.26 o 
   7   0   1      792.62     1059.82     51.62 o 
   9   0   1      225.68      240.95     30.17 o 
  11   0   1     1520.11     1468.80     56.30 o 
  13   0   1       28.83       42.27     15.07 o 
  15   0   1     1028.43     1002.29     63.50 o 
 -16   1   1        8.54       16.75      9.31 o 
 -15   1   1      434.18      458.42     25.56 o 
 -14   1   1     1407.45     1379.03     43.87 o 
 -13   1   1        4.27        0.84      7.97 o 
 -12   1   1       12.44        9.87      6.25 o 
 -11   1   1      691.19      705.89     70.17 o 
 -10   1   1        0.38        9.16      5.81 o 
  -9   1   1      485.67      530.85     26.62 o 
  -8   1   1     7801.67     7525.69    358.54 o 
  -7   1   1       20.37       20.16      6.21 o 
  -6   1   1      536.47      623.28     19.64 o 
  -5   1   1       69.65       61.48      4.39 o 
  -4   1   1     3991.58     3953.74    125.70 o 
  -3   1   1    10548.73     9750.20     62.85 o 
  -1   1   1       32.54       35.43      0.82 o 
   0   1   1      534.57      492.25     10.55 o 
   1   1   1     1622.55     1431.21     49.78 o 
   2   1   1     1262.94     1227.98     23.85 o 
   3   1   1      673.69      705.88     17.83 o 
   4   1   1      710.80      708.09     24.53 o 
   5   1   1       10.04       16.43      3.01 o 
   6   1   1     2284.42     2492.63     37.58 o 
   7   1   1     3646.34     3740.53     58.54 o 
   8   1   1       38.49       27.93     12.73 o 
   9   1   1       13.81       18.25      8.01 o 
  10   1   1     1015.94     1033.98     70.50 o 
  11   1   1       83.45       82.37     17.22 o 
  12   1   1      580.77      616.25     21.30 o 
  13   1   1      126.41      121.79     24.49 o 
  14   1   1      490.84      389.60     39.63 o 
  15   1   1        0.00       -2.43     10.01 o 
 -15   2   1       83.94       87.16     17.53 o 
 -14   2   1      161.57      155.12     28.17 o 
 -13   2   1       68.86       39.42     11.43 o 
 -12   2   1      340.22      382.70     19.68 o 
 -11   2   1      710.13      775.32     52.28 o 
 -10   2   1      829.80      884.25     31.57 o 
  -9   2   1       57.28       36.99     15.67 o 
  -8   2   1     3664.27     3958.98    129.56 o 
  -7   2   1       90.13       90.77     20.12 o 
  -6   2   1     4975.51     5149.85     73.50 o 
  -5   2   1     4056.51     3813.21    104.03 o 
  -4   2   1     1373.25     1382.65     31.78 o 
  -3   2   1       58.55       82.11      5.95 o 
  -2   2   1      249.37      272.59      9.42 o 
  -1   2   1     1547.74     1520.22    151.08 o 
   0   2   1       49.66       44.60      1.83 o 
   3   2   1     1726.78     1748.10     64.87 o 
   4   2   1    15485.11    15367.39    141.14 o 
   5   2   1     2256.19     2382.31     80.33 o 
   6   2   1    14066.45    14027.16    408.26 o 
   7   2   1      259.30      312.55      8.42 o 
   8   2   1      353.60      366.86     28.96 o 
   9   2   1      112.86      134.94     29.65 o 
  10   2   1       44.53       32.62     12.25 o 
  11   2   1      672.18      627.45     50.46 o 
  12   2   1      446.05      442.82     42.50 o 
  13   2   1      313.52      324.11     22.63 o 
  14   2   1       12.28       12.29     13.43 o 
  15   2   1       73.28       63.19     14.15 o 
 -15   3   1      195.90      175.92     17.21 o 
 -14   3   1      132.85      111.67     36.62 o 
 -13   3   1      109.99       94.63     30.39 o 
 -12   3   1      112.17      150.69     34.79 o 
 -11   3   1      189.91      197.52     14.60 o 
 -10   3   1       20.53       11.15      8.50 o 
  -9   3   1     1422.09     1485.96     45.60 o 
  -8   3   1      219.96      236.00     41.25 o 
  -7   3   1      761.45      836.48     18.09 o 
  -6   3   1      601.77      750.65     22.23 o 
  -5   3   1      364.53      356.59     26.43 o 
  -4   3   1        9.23       30.08      7.35 o 
  -3   3   1     1958.91     1677.36     35.50 o 
  -2   3   1    12221.92    11541.21    634.82 o 
  -1   3   1    10438.81     9470.37    227.18 o 
   0   3   1       15.48       22.98      2.17 o 
   1   3   1        0.17        4.30      3.20 o 
   2   3   1     2851.93     2724.61     69.54 o 
   3   3   1      456.75      486.33     17.00 o 
   4   3   1      133.64      219.05     14.82 o 
   5   3   1     1693.39     1687.92     40.42 o 
   6   3   1      287.41      306.79     11.75 o 
   7   3   1      151.80      165.65      9.45 o 
   8   3   1      888.18      974.06     25.23 o 
   9   3   1        0.16        8.46     12.51 o 
  10   3   1      230.65      230.28     17.29 o 
  11   3   1     2072.35     2357.47     75.68 o 
  12   3   1      225.72      233.50     23.08 o 
  13   3   1        5.44        2.80     15.68 o 
  14   3   1       76.68       40.37     24.81 o 
  15   3   1        0.01        5.25      8.39 o 
 -15   4   1       90.69       70.64     17.88 o 
 -14   4   1      158.97      154.51     23.95 o 
 -13   4   1      170.23      124.83     25.93 o 
 -12   4   1       53.34       45.85     11.55 o 
 -11   4   1      693.52      670.83     33.38 o 
 -10   4   1        0.01        4.56      6.22 o 
  -9   4   1      626.50      684.40     25.63 o 
  -8   4   1     6580.56     7040.67    210.25 o 
  -7   4   1        5.61        6.23      2.18 o 
  -6   4   1     1722.95     1850.95     44.36 o 
  -5   4   1        0.56        5.55      5.46 o 
  -4   4   1      435.92      467.75     13.42 o 
  -3   4   1     2243.33     2594.64     45.07 o 
  -2   4   1     1015.36     1198.28     13.29 o 
  -1   4   1     4123.03     4009.85     64.77 o 
   0   4   1       36.63       36.67      2.71 o 
   1   4   1     1473.13     1453.61     57.45 o 
   2   4   1     2018.95     1958.33     42.95 o 
   3   4   1     1706.95     1642.36     52.16 o 
   4   4   1     3124.78     2791.19    170.38 o 
   5   4   1     1574.56     1615.24     40.37 o 
   6   4   1      180.82      143.69      6.12 o 
   7   4   1      254.72      290.61     11.06 o 
   8   4   1      518.09      426.72     25.90 o 
   9   4   1       52.95       53.50     11.47 o 
  10   4   1        9.20       10.10      6.02 o 
  11   4   1      290.87      289.64     35.93 o 
  12   4   1       16.99       22.92      9.32 o 
  13   4   1      661.81      518.93     57.73 o 
  14   4   1        1.20        2.51      7.94 o 
  15   4   1       76.68       34.36     15.37 o 
 -14   5   1        3.64        8.53      5.78 o 
 -13   5   1      147.97      141.54     38.02 o 
 -12   5   1      108.69       83.31     16.67 o 
 -11   5   1       53.87       54.96     12.43 o 
 -10   5   1      827.99      718.74     22.55 o 
  -9   5   1       22.81       18.85      7.39 o 
  -8   5   1      370.45      362.02     15.86 o 
  -7   5   1      204.32      191.14      9.73 o 
  -6   5   1      594.96      618.40     22.64 o 
  -5   5   1      163.93      156.18      5.92 o 
  -4   5   1     1372.08     1382.74     10.63 o 
  -3   5   1      205.56      190.48      6.79 o 
  -2   5   1     1291.95     1147.90     38.44 o 
  -1   5   1     6577.60     6609.75    156.92 o 
   0   5   1        0.85        8.52      3.08 o 
   1   5   1       17.15       59.76     16.32 o 
   2   5   1       11.93       11.48      5.04 o 
   3   5   1        0.48        3.85      3.28 o 
   4   5   1        8.47       14.35      6.39 o 
   5   5   1       37.78       56.93     10.42 o 
   6   5   1      375.65      417.14     16.10 o 
   7   5   1      198.65      205.85      9.35 o 
   8   5   1      601.66      586.28     42.13 o 
   9   5   1     2463.83     2546.91    113.83 o 
  10   5   1      444.44      405.24     34.06 o 
  11   5   1     1598.70     1632.51     78.91 o 
  12   5   1       81.80       92.89     16.64 o 
  13   5   1       50.44       60.67     15.52 o 
  14   5   1       40.97       24.81     11.18 o 
 -14   6   1       89.14       61.36     15.78 o 
 -13   6   1       63.70       70.23     17.44 o 
 -12   6   1        2.31        3.82      7.32 o 
 -11   6   1       50.79       67.00     11.01 o 
 -10   6   1        0.04       -9.53      9.92 o 
  -9   6   1      370.31      413.54     20.33 o 
  -8   6   1      632.77      636.51     19.04 o 
  -7   6   1      637.24      655.56     20.24 o 
  -6   6   1      380.98      316.33     11.56 o 
  -5   6   1      772.15      806.73     20.79 o 
  -4   6   1     3960.93     4228.31     89.54 o 
  -3   6   1      343.02      320.18     12.67 o 
  -2   6   1        3.88        6.08      2.25 o 
  -1   6   1     2411.05     2682.03     57.22 o 
   0   6   1      433.15      400.40     15.19 o 
   1   6   1      165.78      188.43     13.54 o 
   2   6   1       35.20       33.44      6.67 o 
   3   6   1     2287.48     2311.50     44.55 o 
   4   6   1      312.17      339.96     14.47 o 
   5   6   1      476.85      476.13     10.05 o 
   6   6   1      350.85      323.41     14.46 o 
   7   6   1      574.05      546.24     19.15 o 
   8   6   1      131.21      106.63     23.34 o 
   9   6   1      644.82      626.88     30.34 o 
  10   6   1      355.14      330.03     22.12 o 
  11   6   1       12.72       19.14      8.07 o 
  12   6   1       63.45       54.98     16.31 o 
  13   6   1       93.50      103.54     26.25 o 
 -13   7   1       29.31       25.24      9.95 o 
 -12   7   1       42.46       16.83     12.35 o 
 -11   7   1      210.71      181.03     45.05 o 
 -10   7   1       75.52       77.12     17.65 o 
  -9   7   1      517.15      504.00     18.80 o 
  -8   7   1      219.98      190.11     37.60 o 
  -7   7   1      599.29      625.07     15.29 o 
  -6   7   1      684.67      623.89     46.34 o 
  -5   7   1      595.39      541.10     22.98 o 
  -4   7   1     1539.14     1677.75     45.91 o 
  -3   7   1       20.73       26.33      6.00 o 
  -2   7   1     1459.61     1585.50     38.29 o 
  -1   7   1      227.84      247.14      6.52 o 
   0   7   1      298.73      322.75      9.55 o 
   1   7   1      254.93      241.95      5.74 o 
   2   7   1      534.84      508.29     18.90 o 
   3   7   1      753.56      704.08     44.17 o 
   4   7   1      175.46      143.68     17.16 o 
   5   7   1        1.44        7.36      5.90 o 
   6   7   1       64.35       75.15     11.79 o 
   7   7   1       44.33       57.68     13.45 o 
   8   7   1      148.52      168.76     36.90 o 
   9   7   1        0.04        3.07      8.30 o 
  10   7   1      340.72      354.90     56.88 o 
  11   7   1      158.14      144.05     33.79 o 
  12   7   1       16.56       15.90      6.40 o 
 -12   8   1       87.32       77.97     22.08 o 
 -11   8   1      179.02      148.45     37.65 o 
 -10   8   1        2.70       10.88      5.80 o 
  -9   8   1       44.86       55.32     13.42 o 
  -8   8   1      209.03      164.16     37.91 o 
  -7   8   1      571.04      563.81     38.82 o 
  -6   8   1      625.10      596.54     18.97 o 
  -5   8   1     1039.05     1082.51     23.07 o 
  -4   8   1       32.66       25.22      6.44 o 
  -3   8   1       19.59       45.24      8.66 o 
  -2   8   1        0.55        6.16      5.03 o 
  -1   8   1      396.12      351.57     18.18 o 
   0   8   1      523.92      457.47     21.60 o 
   1   8   1       55.01       55.48     11.99 o 
   2   8   1      264.68      256.18     14.47 o 
   3   8   1      930.29     1059.76     83.24 o 
   4   8   1      103.34      124.51     26.22 o 
   5   8   1      183.63      186.11     16.89 o 
   6   8   1      205.96      208.06     16.18 o 
   7   8   1       53.87       34.52      8.47 o 
   8   8   1       97.29      126.50     25.18 o 
   9   8   1       86.75       89.44     19.67 o 
  10   8   1       43.86       43.40     15.07 o 
  11   8   1      270.01      323.36     17.61 o 
 -10   9   1      419.76      434.70     23.25 o 
  -9   9   1       37.03       40.88     13.42 o 
  -8   9   1       38.47       33.69     14.88 o 
  -7   9   1        2.87       13.35      5.77 o 
  -6   9   1      324.42      356.43     38.43 o 
  -5   9   1      642.41      613.85     36.96 o 
  -4   9   1        0.45       12.27      6.35 o 
  -3   9   1       73.07       77.17     15.40 o 
  -2   9   1     1195.57     1204.48     27.90 o 
  -1   9   1      651.54      627.10     21.01 o 
   0   9   1      547.15      463.58     28.70 o 
   1   9   1      260.74      268.94     17.47 o 
   2   9   1     1114.26     1187.26     30.47 o 
   3   9   1        6.14        6.37      7.11 o 
   4   9   1       32.97       39.05     10.08 o 
   5   9   1       32.58       23.71      7.81 o 
   6   9   1     1239.13     1239.51     40.03 o 
   7   9   1       47.04       26.81     11.22 o 
   8   9   1       38.95       47.61      9.77 o 
   9   9   1      148.69      160.33     41.07 o 
  10   9   1      736.07      792.86     36.32 o 
  -9  10   1       53.87       63.66     19.58 o 
  -8  10   1       64.13       56.14     14.16 o 
  -7  10   1       41.50       32.57     11.48 o 
  -6  10   1       88.70      108.16     21.06 o 
  -5  10   1      758.01      734.14     37.15 o 
  -4  10   1        0.60       11.85      7.53 o 
  -3  10   1      354.04      393.44     15.17 o 
  -2  10   1        0.05        1.43      6.82 o 
  -1  10   1      194.85      211.57     17.07 o 
   0  10   1      210.03      185.70     41.10 o 
   1  10   1      529.73      520.80     27.60 o 
   2  10   1        5.74        7.29      6.70 o 
   3  10   1      142.97      139.27     29.19 o 
   4  10   1      445.98      437.66     20.94 o 
   5  10   1      401.18      408.51     16.57 o 
   6  10   1       57.50       48.32     12.51 o 
   7  10   1      237.92      218.05     50.71 o 
   8  10   1      258.59      297.80     37.38 o 
  -6  11   1       75.62       72.88     26.85 o 
  -5  11   1        0.04        0.28     11.75 o 
  -4  11   1        9.15       16.29      9.51 o 
  -3  11   1      713.83      688.66     48.85 o 
  -2  11   1        0.50       -0.40      8.36 o 
  -1  11   1      316.92      313.88     16.60 o 
   0  11   1      640.28      693.56     41.41 o 
   1  11   1        0.86        1.38     11.78 o 
   2  11   1     2047.93     2118.30    121.00 o 
   3  11   1      112.20       91.63     19.06 o 
   4  11   1       25.85       35.45     10.27 o 
   5  11   1        9.38       11.96      7.37 o 
   6  11   1      735.04      815.19     47.40 o 
  -1  12   1     1176.18     1251.35     86.22 o 
   0  12   1       40.51       34.49     18.69 o 
   1  12   1      430.95      510.59     28.42 o 
 -16   0   2        5.14       19.25      8.50 o 
 -14   0   2      389.44      333.71     26.81 o 
 -12   0   2        4.97        7.43      6.66 o 
 -10   0   2     1197.50     1326.23     58.06 o 
  -8   0   2        0.39        2.59      1.25 o 
  -6   0   2     3154.51     3223.92     53.56 o 
  -2   0   2     4963.68     4437.29     22.85 o 
   2   0   2      114.01       90.67      4.58 o 
   4   0   2       25.00       63.59      4.90 o 
   6   0   2      465.17      472.34     11.77 o 
   8   0   2    15464.45    15330.90    103.93 o 
  10   0   2     1812.66     1784.50     79.29 o 
  12   0   2      249.21      280.91     29.32 o 
  14   0   2        0.71      -11.03     13.78 o 
 -16   1   2        2.45        4.75      5.75 o 
 -15   1   2        0.04       -3.60      9.65 o 
 -14   1   2      225.84      176.00     35.11 o 
 -13   1   2      134.00      156.66     25.61 o 
 -12   1   2      219.89      220.18     16.29 o 
 -11   1   2        2.04        1.64      6.15 o 
 -10   1   2      931.07      876.05     52.90 o 
  -9   1   2      567.12      560.42     23.83 o 
  -8   1   2      269.16      282.15     62.98 o 
  -7   1   2      125.02      134.75     30.38 o 
  -6   1   2      262.28      258.39     18.76 o 
  -5   1   2      170.09      197.14      7.07 o 
  -4   1   2      202.37      212.65     10.45 o 
  -3   1   2     6121.32     5835.51     34.26 o 
  -1   1   2        0.19        2.57      0.63 o 
   0   1   2        4.01        7.56      1.20 o 
   1   1   2       18.31       21.18      3.90 o 
   2   1   2     3681.50     3628.22     67.65 o 
   4   1   2    27296.42    25125.19     80.00 o 
   5   1   2      810.11      735.82     18.52 o 
   6   1   2      326.15      280.26     24.67 o 
   7   1   2        5.50        2.85      3.31 o 
   8   1   2        0.53       14.54      5.61 o 
   9   1   2       54.88       22.90     18.98 o 
  10   1   2     2067.71     2029.70     43.23 o 
  11   1   2      994.26      945.20     60.13 o 
  12   1   2       12.94        5.67     10.38 o 
  13   1   2        8.77        1.59      7.26 o 
  14   1   2       24.49       11.05     10.25 o 
  15   1   2      470.69      480.08     25.19 o 
 -16   2   2      173.01      126.27     35.13 o 
 -15   2   2       31.19       33.60     10.01 o 
 -14   2   2       30.87       18.97      6.91 o 
 -13   2   2      281.62      277.07     14.78 o 
 -12   2   2        9.26       10.26      6.50 o 
 -11   2   2      821.38      821.66     53.09 o 
 -10   2   2     2127.41     2245.77     51.56 o 
  -9   2   2      100.54       93.29     25.28 o 
  -8   2   2        0.53        0.11      7.42 o 
  -7   2   2       40.41       34.13     10.05 o 
  -6   2   2     2189.73     2210.02     49.01 o 
  -5   2   2     4102.61     3975.72     54.19 o 
  -4   2   2     1406.14     1410.76     30.71 o 
  -3   2   2     8318.13     7633.96     51.26 o 
  -2   2   2     7192.37     7083.49    172.43 o 
  -1   2   2     2620.02     2481.51     42.34 o 
   0   2   2     7784.91     7274.32     48.87 o 
   1   2   2      329.58      381.71     12.61 o 
   3   2   2     2853.78     2538.96     42.73 o 
   4   2   2      308.65      446.70     14.56 o 
   5   2   2        0.03        7.58      3.33 o 
   6   2   2      703.43      728.01    114.88 o 
   7   2   2     4050.37     4095.55     67.23 o 
   8   2   2     1446.87     1395.87     40.65 o 
   9   2   2     1948.66     1929.45     75.96 o 
  10   2   2      769.85      718.77     26.34 o 
  11   2   2        0.34       -2.36      7.13 o 
  12   2   2      216.78      260.61     51.94 o 
  13   2   2      254.48      187.93     34.43 o 
  14   2   2      505.90      520.48     40.38 o 
  15   2   2       10.89       11.18      5.12 o 
 -15   3   2      369.25      288.86     43.24 o 
 -14   3   2      370.52      328.49     40.77 o 
 -13   3   2       44.54       41.81      9.65 o 
 -12   3   2      481.53      493.95     37.55 o 
 -11   3   2        1.02        0.42      5.52 o 
 -10   3   2      798.67      875.27     30.91 o 
  -9   3   2      157.17      170.20      9.78 o 
  -8   3   2       78.54       79.43     15.87 o 
  -7   3   2     1146.58     1090.51     21.99 o 
  -6   3   2     2713.21     2818.97     64.77 o 
  -5   3   2     2163.04     2163.28     47.93 o 
  -4   3   2      280.70      302.02     10.40 o 
  -3   3   2     3282.64     3243.49     71.92 o 
  -2   3   2       93.50      110.80      3.24 o 
  -1   3   2      865.90      902.58     26.14 o 
   0   3   2     3094.38     3047.31    101.95 o 
   1   3   2     2934.78     2650.04     77.23 o 
   2   3   2     4091.97     3718.85     76.51 o 
   3   3   2      767.69      951.92     17.57 o 
   4   3   2       58.08      121.05      6.53 o 
   5   3   2     7223.60     7374.49    180.02 o 
   6   3   2     1629.52     1700.26     45.26 o 
   7   3   2      437.32      434.30     23.53 o 
   8   3   2     1709.15     1885.34     50.25 o 
   9   3   2      827.52      877.77     30.63 o 
  10   3   2     3285.43     3489.83    108.47 o 
  11   3   2      571.87      531.77     52.90 o 
  12   3   2      321.89      313.76     14.66 o 
  13   3   2      567.73      590.03     44.48 o 
  14   3   2      469.42      433.45     25.11 o 
  15   3   2      167.89      137.98     40.12 o 
 -15   4   2      114.35      120.54     28.16 o 
 -14   4   2        2.58       -2.97     12.50 o 
 -13   4   2       20.42       27.53      8.17 o 
 -12   4   2       84.10      103.44     20.52 o 
 -11   4   2      565.99      508.97     22.67 o 
 -10   4   2       95.02      109.74     19.39 o 
  -9   4   2       50.46       58.94     12.20 o 
  -8   4   2        8.02       11.56      5.24 o 
  -7   4   2      169.55      165.10      8.32 o 
  -6   4   2      155.91      158.80      8.19 o 
  -5   4   2     3089.66     2767.22     63.00 o 
  -4   4   2      908.20     1112.64     30.10 o 
  -3   4   2      115.26       97.51      5.14 o 
  -2   4   2    11389.64    10688.11    219.38 o 
  -1   4   2      586.33      667.36     16.27 o 
   0   4   2      661.18      713.79     13.09 o 
   1   4   2        1.09       12.48      4.28 o 
   2   4   2      780.70      779.36     13.62 o 
   3   4   2      139.39      144.64      8.84 o 
   4   4   2     2823.94     2884.93     97.70 o 
   5   4   2      315.01      309.48     10.48 o 
   6   4   2      190.40      196.98      8.21 o 
   7   4   2     2181.34     2272.80     75.26 o 
   8   4   2       52.23       35.23      8.89 o 
   9   4   2        0.78        5.80      8.66 o 
  10   4   2        3.65        5.71      6.85 o 
  11   4   2      803.35      897.94     82.67 o 
  12   4   2      235.47      206.83     32.73 o 
  13   4   2      996.57      908.04     87.72 o 
  14   4   2       50.32       31.39     12.02 o 
 -14   5   2       74.27       62.40     16.54 o 
 -13   5   2       57.24       40.22     10.00 o 
 -12   5   2      144.83      154.15     23.11 o 
 -11   5   2      586.08      587.79     14.58 o 
 -10   5   2      186.04      141.09     16.23 o 
  -9   5   2     2547.51     2861.23     52.87 o 
  -8   5   2        4.93        9.60      2.48 o 
  -7   5   2      225.53      210.77      9.13 o 
  -6   5   2      288.72      307.19      7.97 o 
  -5   5   2     1283.25     1187.70     33.15 o 
  -4   5   2      794.58      843.04     20.41 o 
  -3   5   2     3907.16     4006.58    100.35 o 
  -2   5   2     1081.48     1054.93     29.00 o 
  -1   5   2      983.49     1099.09     30.37 o 
   0   5   2     2858.91     3271.91    157.50 o 
   1   5   2     1802.75     1958.02     55.84 o 
   2   5   2     5339.68     5525.55    186.01 o 
   3   5   2      394.23      359.76      7.86 o 
   4   5   2      791.22      806.91     38.93 o 
   5   5   2     1889.02     1769.27     69.69 o 
   6   5   2      445.92      479.05     20.36 o 
   7   5   2       32.78       28.69      6.38 o 
   8   5   2       23.03       30.48      7.50 o 
   9   5   2       20.46       35.57     12.13 o 
  10   5   2     1108.00     1129.07     30.75 o 
  11   5   2     1143.63     1038.56     87.55 o 
  12   5   2      108.98      101.21     19.49 o 
  13   5   2      310.74      284.07     42.12 o 
  14   5   2      358.62      309.94     24.91 o 
 -14   6   2        0.06        6.32      6.15 o 
 -13   6   2       77.58       57.01     13.81 o 
 -12   6   2       95.65       76.11     18.29 o 
 -11   6   2      651.53      623.68     33.20 o 
 -10   6   2      102.60      101.27     29.10 o 
  -9   6   2      807.03      797.50     25.36 o 
  -8   6   2      294.75      345.47     14.40 o 
  -7   6   2        0.42        1.24      1.88 o 
  -6   6   2      116.71       93.68      6.39 o 
  -5   6   2      922.73      919.95     23.20 o 
  -4   6   2      596.92      626.52     23.27 o 
  -3   6   2        6.87        4.61      3.79 o 
  -2   6   2     1740.37     1668.97     45.25 o 
  -1   6   2      790.20      898.74     22.20 o 
   0   6   2     1744.08     1826.00     48.03 o 
   1   6   2      169.19      132.71     13.37 o 
   2   6   2      294.64      348.09     13.66 o 
   3   6   2     2378.54     2582.76     42.59 o 
   4   6   2      437.95      486.41     16.95 o 
   5   6   2      141.48      145.17     11.34 o 
   6   6   2       24.52       26.66      8.23 o 
   7   6   2       71.12       60.13     10.31 o 
   8   6   2      314.19      289.68     19.57 o 
   9   6   2      957.30      960.24     36.48 o 
  10   6   2      118.65       89.50     16.83 o 
  11   6   2      405.09      382.69     31.52 o 
  12   6   2      584.69      597.81     46.35 o 
  13   6   2       32.59       21.54     12.04 o 
 -13   7   2      122.38       83.70     28.35 o 
 -12   7   2       42.47       40.06     10.46 o 
 -11   7   2     1160.97     1144.20     35.72 o 
 -10   7   2       85.03       71.77     15.87 o 
  -9   7   2     2298.63     2368.43     94.30 o 
  -8   7   2        7.70        8.12      6.79 o 
  -7   7   2      120.39      137.75     18.51 o 
  -6   7   2      175.52      163.01     26.10 o 
  -5   7   2     1753.87     1915.26     34.15 o 
  -4   7   2      710.42      720.22     23.86 o 
  -3   7   2       84.99       94.74      7.94 o 
  -2   7   2      401.36      433.70     11.22 o 
  -1   7   2      189.29      212.52      5.52 o 
   0   7   2      152.21      127.14     28.18 o 
   1   7   2      602.15      643.87     16.37 o 
   2   7   2      185.03      176.04     10.58 o 
   3   7   2     1916.23     1893.49     22.00 o 
   4   7   2        0.33        5.56      3.73 o 
   5   7   2       46.04       51.17     10.07 o 
   6   7   2     1558.27     1422.56     38.05 o 
   7   7   2      583.81      547.35     17.20 o 
   8   7   2       13.08       27.57     12.81 o 
   9   7   2       20.39       16.84      7.50 o 
  10   7   2       31.33       26.62      9.98 o 
  11   7   2       27.50       25.79     13.83 o 
  12   7   2        0.00        2.18      5.83 o 
 -12   8   2       12.90        7.25      4.86 o 
 -11   8   2      167.12      118.12     29.79 o 
 -10   8   2       29.77       26.93      6.05 o 
  -9   8   2       63.19       62.84     10.50 o 
  -8   8   2       82.14       56.99     10.23 o 
  -7   8   2      380.27      400.39     20.51 o 
  -6   8   2       12.28       17.71      4.81 o 
  -5   8   2       59.73       77.27     16.33 o 
  -4   8   2      990.05     1085.36     40.31 o 
  -3   8   2       97.53      100.11     20.78 o 
  -2   8   2      135.22      102.64     22.44 o 
  -1   8   2      429.27      480.68     24.30 o 
   0   8   2       32.05       21.56      7.26 o 
   1   8   2      288.79      301.61     12.57 o 
   2   8   2      367.27      382.64     18.19 o 
   3   8   2       84.46      129.19     21.24 o 
   4   8   2      108.50      119.88     25.28 o 
   5   8   2       14.26       20.72      8.56 o 
   6   8   2      126.60      105.79     19.04 o 
   7   8   2       52.94       58.89     14.30 o 
   8   8   2      151.56      132.43     23.00 o 
   9   8   2        6.21        0.85      9.02 o 
  10   8   2      414.53      445.18     32.78 o 
  11   8   2        6.78        6.30     10.20 o 
 -10   9   2       24.25       14.02      6.64 o 
  -9   9   2      368.42      373.46     21.01 o 
  -8   9   2        3.28        8.37      5.10 o 
  -7   9   2       46.88       33.52     11.00 o 
  -6   9   2      380.29      383.75     36.10 o 
  -5   9   2       78.50       83.80     19.42 o 
  -4   9   2        7.64       13.40      5.95 o 
  -3   9   2      121.28      130.46     30.55 o 
  -2   9   2       25.47       37.12     12.69 o 
  -1   9   2     1033.10     1033.97     26.89 o 
   0   9   2      515.56      528.89     18.41 o 
   1   9   2       24.07       17.46      9.42 o 
   2   9   2      493.03      509.06     21.79 o 
   3   9   2      381.53      464.13     32.53 o 
   4   9   2       51.50       57.14     17.81 o 
   5   9   2        4.46        8.83      5.39 o 
   6   9   2      113.62       79.12     17.18 o 
   7   9   2      349.65      303.18     17.03 o 
   8   9   2       19.91       25.22     11.44 o 
   9   9   2       27.21       16.75     11.20 o 
  10   9   2       19.15       20.79      7.90 o 
  -9  10   2      110.83       92.09     28.08 o 
  -8  10   2       28.19       29.45     12.28 o 
  -7  10   2        8.16       23.93     11.53 o 
  -6  10   2      113.12      116.59     22.09 o 
  -5  10   2      861.64      899.25     31.27 o 
  -4  10   2      384.05      439.96     18.28 o 
  -3  10   2      110.17      145.79     24.05 o 
  -2  10   2       56.60       49.26     22.50 o 
  -1  10   2       96.66      120.01     25.11 o 
   0  10   2       40.88       44.22     12.16 o 
   1  10   2       93.29      113.54     25.44 o 
   2  10   2       35.17       33.35      9.40 o 
   3  10   2        0.62        7.48     11.01 o 
   4  10   2       36.23       39.53     10.59 o 
   5  10   2       10.27       25.32      8.34 o 
   6  10   2       14.88       33.26      8.98 o 
   7  10   2      261.28      186.93     61.07 o 
   8  10   2        0.76        6.61     14.71 o 
  -6  11   2       10.66       18.32      8.53 o 
  -5  11   2        3.40        3.74      9.96 o 
  -4  11   2      256.07      223.34     47.31 o 
  -3  11   2     1155.79     1210.55     68.14 o 
  -2  11   2      109.27      100.31     25.43 o 
  -1  11   2       15.59       21.55      9.27 o 
   0  11   2        0.60        8.04      7.80 o 
   1  11   2        0.73       -0.87      9.31 o 
   2  11   2      155.14      133.94     39.39 o 
   3  11   2       26.00       30.15      8.16 o 
   4  11   2      148.08      169.62     31.62 o 
   5  11   2      251.20      263.64     16.46 o 
   6  11   2       28.85       22.33      8.15 o 
  -1  12   2      247.67      212.56     49.06 o 
   0  12   2        3.45        7.02      8.33 o 
   1  12   2      175.02      223.62     45.05 o 
 -15   0   3      232.64      163.47     44.33 o 
 -13   0   3      205.15      198.62     49.12 o 
 -11   0   3     4541.38     4700.35    129.34 o 
  -9   0   3      737.64      670.25     41.06 o 
  -7   0   3       44.39       43.42      3.75 o 
  -5   0   3    14801.50    13806.70     99.94 o 
  -3   0   3     8510.03     7200.36     95.75 o 
  -1   0   3     1982.02     1857.54     58.20 o 
   1   0   3     1624.75     1592.60     84.68 o 
   5   0   3      956.37      932.16     29.21 o 
   7   0   3     3069.12     3199.32     86.32 o 
   9   0   3      121.90      162.95     38.94 o 
  11   0   3      529.45      500.65     21.42 o 
  13   0   3      693.29      663.76     38.78 o 
  15   0   3      581.59      616.29     71.53 o 
 -16   1   3      133.88      126.14     31.67 o 
 -15   1   3        9.93       15.11      5.99 o 
 -14   1   3     2035.88     1948.86    136.31 o 
 -13   1   3       97.14       90.96     20.29 o 
 -12   1   3        1.89        6.22      3.41 o 
 -11   1   3       16.56       17.38      6.82 o 
 -10   1   3      278.73      267.11     11.55 o 
  -9   1   3      904.14      910.43     26.26 o 
  -8   1   3     1039.00     1204.76     46.13 o 
  -7   1   3     2645.97     2534.90    160.86 o 
  -6   1   3    10135.78     9242.05    121.49 o 
  -5   1   3       34.56       27.18      7.12 o 
  -4   1   3     6770.78     6133.06     32.73 o 
  -3   1   3        0.63       11.12      2.01 o 
  -2   1   3      432.17      440.38      7.03 o 
  -1   1   3    10249.76     9322.60     58.92 o 
   0   1   3       13.22       25.37      0.89 o 
   1   1   3     3330.10     3182.12     64.56 o 
   2   1   3     2660.25     2455.77     66.55 o 
   3   1   3     7433.93     7279.11     65.14 o 
   4   1   3     1436.82     1327.86     25.06 o 
   5   1   3       87.15      108.88      5.01 o 
   6   1   3       91.38       72.92      6.64 o 
   7   1   3        8.05        7.50      3.84 o 
   8   1   3      770.31      703.04     19.04 o 
   9   1   3     2189.87     2403.54    131.57 o 
  10   1   3       28.57       37.19      7.92 o 
  11   1   3      181.53      145.80     31.90 o 
  12   1   3        0.70       13.16      6.38 o 
  13   1   3      345.15      326.48     31.50 o 
  14   1   3       80.61       45.02     19.69 o 
  15   1   3       42.46       18.66     15.25 o 
 -16   2   3       78.41       69.89     16.31 o 
 -15   2   3       64.93       61.84     15.77 o 
 -14   2   3       72.74       43.58     13.90 o 
 -13   2   3       15.29        8.76      6.79 o 
 -12   2   3       23.54       22.89     10.18 o 
 -11   2   3     1734.62     1903.06     44.81 o 
 -10   2   3     2488.06     2621.32     93.51 o 
  -9   2   3        9.70        8.48      4.33 o 
  -8   2   3        5.38       10.64      6.22 o 
  -7   2   3      358.72      365.20     27.57 o 
  -6   2   3      443.46      559.24     16.80 o 
  -5   2   3     1925.33     1858.99     53.00 o 
  -4   2   3     3587.39     3466.01     62.59 o 
  -3   2   3     2303.92     2181.63     36.07 o 
  -2   2   3      580.45      586.12     13.06 o 
  -1   2   3     2507.32     2247.04     31.87 o 
   0   2   3    11816.23    11349.82    113.85 o 
   1   2   3     3322.84     2868.49     83.69 o 
   3   2   3       55.07       61.43      5.58 o 
   4   2   3     2773.87     2858.12    134.16 o 
   5   2   3      552.08      676.87     42.44 o 
   6   2   3        6.12       -2.07      4.36 o 
   7   2   3      553.88      604.99     20.15 o 
   8   2   3      425.52      396.94     18.95 o 
   9   2   3      664.63      690.34     23.67 o 
  10   2   3        2.36       13.00      5.35 o 
  11   2   3       28.70       21.43     11.13 o 
  12   2   3      500.23      542.93     29.81 o 
  13   2   3      422.67      443.46     82.13 o 
  14   2   3        4.34       -7.57     12.58 o 
  15   2   3       61.95       28.57     22.96 o 
 -15   3   3      145.34      132.94     27.94 o 
 -14   3   3      652.15      642.77     22.92 o 
 -13   3   3      258.77      250.37     40.44 o 
 -12   3   3      190.60      198.68     18.61 o 
 -11   3   3       37.26       36.80      9.56 o 
 -10   3   3       61.63       63.12     13.52 o 
  -9   3   3       15.18       19.97      8.06 o 
  -8   3   3     1354.87     1481.23     50.32 o 
  -7   3   3     1537.74     1677.28     36.48 o 
  -6   3   3     1589.08     1552.89     52.95 o 
  -5   3   3     7479.94     7234.48    223.11 o 
  -4   3   3      425.32      457.97     11.58 o 
  -3   3   3     4498.43     4273.56     63.69 o 
  -2   3   3      857.99      889.75     17.55 o 
  -1   3   3      467.27      497.62     11.82 o 
   0   3   3     8268.08     7536.75     69.61 o 
   1   3   3      895.82      928.56     29.43 o 
   2   3   3      160.75      119.06      5.51 o 
   3   3   3       64.52       85.49     20.99 o 
   4   3   3     1412.40     1725.35     33.22 o 
   5   3   3      588.94      602.18     18.09 o 
   6   3   3     7032.79     7429.75    121.98 o 
   7   3   3      451.68      459.56     47.95 o 
   8   3   3      168.58      125.71     23.78 o 
   9   3   3       36.42       24.24      7.96 o 
  10   3   3      164.96      111.26     54.87 o 
  11   3   3     3174.47     3303.21    108.87 o 
  12   3   3      215.31      219.77     31.68 o 
  13   3   3      666.14      656.55     33.42 o 
  14   3   3        1.21        0.56      7.67 o 
  15   3   3       54.41       15.69     11.51 o 
 -15   4   3      546.26      570.12     23.00 o 
 -14   4   3       74.15       55.32     15.78 o 
 -13   4   3       18.56       18.44      5.93 o 
 -12   4   3     1600.61     1657.53     54.55 o 
 -11   4   3      204.56      242.91     15.78 o 
 -10   4   3      229.36      237.97     21.59 o 
  -9   4   3      176.24      170.44     12.51 o 
  -8   4   3       75.58       71.16      4.98 o 
  -7   4   3      763.70      745.90     19.23 o 
  -6   4   3      276.55      265.14     11.35 o 
  -5   4   3       10.64        8.38      3.84 o 
  -4   4   3     3399.00     3597.41     61.65 o 
  -3   4   3     1513.73     1393.82     22.28 o 
  -2   4   3        3.65        8.40      8.56 o 
  -1   4   3      721.31      781.62     11.78 o 
   0   4   3      757.40      621.97     14.21 o 
   1   4   3      994.26      960.91     20.70 o 
   2   4   3     3866.55     3900.12    298.96 o 
   3   4   3       39.93       48.11      9.94 o 
   4   4   3     8979.92     8700.72    192.46 o 
   5   4   3        3.04        5.77      4.58 o 
   6   4   3       19.35       18.37      5.04 o 
   7   4   3        3.58        1.01      4.08 o 
   8   4   3      820.69      780.45     20.46 o 
   9   4   3     1474.76     1506.94     45.94 o 
  10   4   3       35.38       38.40     14.21 o 
  11   4   3       13.13       16.55      6.89 o 
  12   4   3       19.14       13.84     10.56 o 
  13   4   3      420.10      351.84     57.01 o 
  14   4   3       50.00       62.28     19.42 o 
 -14   5   3       89.18       81.63     27.33 o 
 -13   5   3      163.36      186.42     13.82 o 
 -12   5   3       33.21       26.48      6.78 o 
 -11   5   3      552.75      513.13     14.12 o 
 -10   5   3      939.32     1046.47     34.80 o 
  -9   5   3        6.07        7.37      5.37 o 
  -8   5   3     2196.33     2295.20     45.84 o 
  -7   5   3      130.30      131.76      9.11 o 
  -6   5   3      840.12      883.96     29.56 o 
  -5   5   3     2159.25     2140.36     66.53 o 
  -4   5   3     2999.68     3266.72     79.28 o 
  -3   5   3      523.71      605.58     15.71 o 
  -2   5   3      218.61      191.19      5.51 o 
  -1   5   3     1102.61     1174.38     27.72 o 
   0   5   3     3368.56     3458.13     61.78 o 
   1   5   3       86.87       68.72     16.30 o 
   2   5   3     1753.20     2220.60     50.54 o 
   3   5   3       15.35       14.01      4.58 o 
   4   5   3     1539.60     1479.18     37.17 o 
   5   5   3      296.58      251.35     11.22 o 
   6   5   3      461.23      486.59     19.77 o 
   7   5   3       36.80       33.43      6.16 o 
   8   5   3      141.45      147.35      9.41 o 
   9   5   3      115.22       96.05     16.59 o 
  10   5   3        4.87        6.52      7.06 o 
  11   5   3      170.71      150.18     30.85 o 
  12   5   3      470.32      502.57     20.56 o 
  13   5   3       62.21       60.20     19.49 o 
  14   5   3      271.13      262.04     50.73 o 
 -14   6   3       29.11       28.51     13.50 o 
 -13   6   3        5.50        5.35      5.64 o 
 -12   6   3      273.83      207.15     46.32 o 
 -11   6   3       17.49        5.98      7.64 o 
 -10   6   3       39.62       25.80     11.06 o 
  -9   6   3      245.83      245.01     14.57 o 
  -8   6   3      305.46      334.47     21.11 o 
  -7   6   3     2225.31     2324.94     83.87 o 
  -6   6   3     2653.64     2711.69     71.14 o 
  -5   6   3      103.25      146.86      8.05 o 
  -4   6   3       80.28      114.45      6.46 o 
  -3   6   3      171.16      168.75      7.11 o 
  -2   6   3      963.28     1160.51     34.50 o 
  -1   6   3     5041.60     4675.25     82.48 o 
   0   6   3       66.47      106.06     15.51 o 
   1   6   3      263.66      281.75     17.26 o 
   2   6   3      891.77      954.82     37.87 o 
   3   6   3      238.08      240.43     11.95 o 
   4   6   3      758.58      692.82     24.84 o 
   5   6   3       25.82       18.46      5.15 o 
   6   6   3       41.61       51.83     10.96 o 
   7   6   3      206.20      201.43     23.00 o 
   8   6   3       76.67       84.05     17.94 o 
   9   6   3       19.07       11.61     10.91 o 
  10   6   3      181.96      184.80     46.22 o 
  11   6   3      278.01      276.97     21.09 o 
  12   6   3       45.38       71.76     17.35 o 
  13   6   3       29.99       27.41     11.41 o 
 -13   7   3        7.93        5.67      8.84 o 
 -12   7   3        6.51        0.67      5.51 o 
 -11   7   3        0.03        8.35      4.64 o 
 -10   7   3      122.23       94.03     20.15 o 
  -9   7   3       50.53       51.82     12.23 o 
  -8   7   3        1.99       16.68      9.05 o 
  -7   7   3      288.97      279.66     13.74 o 
  -6   7   3     3408.96     3710.06     70.99 o 
  -5   7   3     1012.72     1096.73     37.20 o 
  -4   7   3        0.33        1.33      4.23 o 
  -3   7   3     1489.78     1511.01     38.49 o 
  -2   7   3      273.67      285.07     11.16 o 
  -1   7   3     1429.63     1439.75     34.53 o 
   0   7   3     1257.19     1313.92     57.00 o 
   1   7   3       38.47       34.35      8.20 o 
   2   7   3      388.55      415.59     13.47 o 
   3   7   3     1360.81     1411.37     52.96 o 
   4   7   3      637.70      624.37     19.99 o 
   5   7   3      136.83      122.72     10.24 o 
   6   7   3      825.54      854.53     31.51 o 
   7   7   3      487.93      473.48     14.96 o 
   8   7   3       57.44       61.33     15.58 o 
   9   7   3        1.25        2.78      8.18 o 
  10   7   3       63.97       63.94     18.85 o 
  11   7   3      188.12      210.46     53.36 o 
  12   7   3      266.34      282.98     17.38 o 
 -12   8   3      123.21      109.61     29.51 o 
 -11   8   3      368.42      382.99     20.92 o 
 -10   8   3      123.26      105.47     23.54 o 
  -9   8   3       61.92       67.08     18.31 o 
  -8   8   3      754.03      756.30     43.76 o 
  -7   8   3       37.78       18.30      6.80 o 
  -6   8   3      650.63      617.05     19.03 o 
  -5   8   3     1126.51     1180.80     36.64 o 
  -4   8   3      536.67      515.17     16.36 o 
  -3   8   3      346.27      307.52     17.83 o 
  -2   8   3        0.39        3.86      7.76 o 
  -1   8   3      450.66      488.80     34.86 o 
   0   8   3      385.12      421.51     14.37 o 
   1   8   3      636.73      584.23     20.30 o 
   2   8   3       23.77       36.57     18.48 o 
   3   8   3       11.04        8.78      7.18 o 
   4   8   3       34.17       40.52      7.11 o 
   5   8   3        0.90        5.59      6.78 o 
   6   8   3      492.91      487.09     19.33 o 
   7   8   3      337.60      345.08     12.33 o 
   8   8   3        0.84        4.60      6.49 o 
   9   8   3       53.16       45.04     12.22 o 
  10   8   3        0.36        6.99     10.13 o 
  11   8   3      121.93      110.65     35.80 o 
 -11   9   3      310.56      267.86     31.61 o 
 -10   9   3      119.78       91.71     22.99 o 
  -9   9   3       23.72       21.20      7.53 o 
  -8   9   3       58.87       58.11     12.52 o 
  -7   9   3      106.04       77.83     18.40 o 
  -6   9   3       22.24       20.24      8.90 o 
  -5   9   3       11.52       19.72     12.32 o 
  -4   9   3      426.87      440.42     19.78 o 
  -3   9   3      512.58      498.98     17.78 o 
  -2   9   3      677.55      656.61     28.07 o 
  -1   9   3      891.35      988.30     37.39 o 
   0   9   3      115.09       77.90     22.06 o 
   1   9   3       52.07       36.52      9.09 o 
   2   9   3        6.55       10.06      8.37 o 
   3   9   3      211.25      259.19     17.86 o 
   4   9   3       56.43       39.16      9.86 o 
   5   9   3       56.40       67.15     15.22 o 
   6   9   3      218.53      240.43     38.37 o 
   7   9   3        6.55        7.25      5.96 o 
   8   9   3      145.37      146.09     31.16 o 
   9   9   3       18.03        9.92     13.56 o 
  10   9   3      251.01      284.05     43.15 o 
  -9  10   3        0.25       13.41      7.38 o 
  -8  10   3      208.14      178.03     43.27 o 
  -7  10   3     1042.06     1063.12     48.71 o 
  -6  10   3        1.19        3.49      7.93 o 
  -5  10   3      471.79      515.15     39.96 o 
  -4  10   3        0.12        8.36      9.05 o 
  -3  10   3        7.25        3.57      6.61 o 
  -2  10   3      688.11      778.42     59.60 o 
  -1  10   3      271.07      270.64     18.48 o 
   0  10   3      284.91      264.58     23.58 o 
   1  10   3      305.31      284.00     30.72 o 
   2  10   3      127.35      131.65     27.14 o 
   3  10   3      375.40      390.40     18.80 o 
   4  10   3      279.22      305.61     20.48 o 
   5  10   3       59.37       74.71     12.94 o 
   6  10   3        7.31        9.93      7.10 o 
   7  10   3        3.84        7.02      6.08 o 
   8  10   3        0.21       -1.95     13.12 o 
  -6  11   3       36.20       35.50     11.83 o 
  -5  11   3      161.30      171.44     21.04 o 
  -4  11   3       44.75       33.11     11.28 o 
  -3  11   3     1276.43     1372.21     58.73 o 
  -2  11   3      190.15      163.29     35.03 o 
  -1  11   3        0.54        9.90      7.26 o 
   0  11   3       73.64       75.87     17.46 o 
   1  11   3      183.58      159.91     31.12 o 
   2  11   3       12.42       13.52      6.55 o 
   3  11   3      425.32      387.09     23.25 o 
   4  11   3       19.05       17.20      7.23 o 
   5  11   3      168.99      145.47     38.31 o 
   6  11   3       26.81       46.18     13.38 o 
  -1  12   3       75.01       60.61     38.45 o 
   0  12   3      109.31       93.98     21.74 o 
   1  12   3       97.63       98.18     38.70 o 
 -16   0   4      213.25      202.47     17.02 o 
 -14   0   4       57.00       44.88     13.75 o 
 -12   0   4      524.78      529.11     37.05 o 
 -10   0   4      487.43      425.81     24.23 o 
  -8   0   4       19.16       34.44      3.68 o 
  -6   0   4     3034.25     3198.76     51.20 o 
  -4   0   4     6720.25     5880.24     67.09 o 
  -2   0   4      400.00      401.57      9.04 o 
   0   0   4     3487.74     3610.56     49.24 o 
   2   0   4     1794.22     1901.31     39.28 o 
   4   0   4      909.10      992.07     32.65 o 
   6   0   4     7423.85     7640.46    118.46 o 
   8   0   4      513.73      518.05     34.06 o 
  10   0   4      689.46      726.14     38.04 o 
  12   0   4      613.34      665.52     50.36 o 
  14   0   4      197.71      233.80     57.07 o 
 -16   1   4       11.06        5.81      8.31 o 
 -15   1   4       17.86       15.39      5.66 o 
 -14   1   4     1517.76     1370.93     62.69 o 
 -13   1   4     1116.64     1038.79     43.63 o 
 -12   1   4      395.59      339.40     32.30 o 
 -11   1   4       26.24       27.71      8.24 o 
 -10   1   4        7.48        7.75      4.57 o 
  -9   1   4       47.58       55.20      7.55 o 
  -8   1   4       73.16       53.51      4.95 o 
  -7   1   4     2446.06     2666.18    109.39 o 
  -6   1   4      136.89      134.33      9.70 o 
  -5   1   4     1177.72     1075.67     28.85 o 
  -4   1   4     1271.55     1225.70     28.30 o 
  -3   1   4      525.22      561.61     10.43 o 
  -2   1   4      129.81      121.18      2.33 o 
  -1   1   4     4217.69     3761.79     23.17 o 
   0   1   4      549.89      530.31     12.57 o 
   1   1   4     1099.91     1100.51     24.19 o 
   3   1   4     4308.57     3885.98    100.49 o 
   4   1   4      888.53      940.88     23.92 o 
   5   1   4     3176.16     3115.51     76.51 o 
   6   1   4     3048.71     2972.46     58.38 o 
   7   1   4      622.50      788.25     20.39 o 
   8   1   4      947.82     1102.26     26.90 o 
   9   1   4       88.50       37.11     23.61 o 
  10   1   4       44.98       47.30     10.97 o 
  11   1   4      555.88      539.21     45.21 o 
  12   1   4       87.13       72.30     16.67 o 
  13   1   4      191.18      180.31     32.04 o 
  14   1   4      303.99      290.79     19.38 o 
  15   1   4        4.08       -7.10     10.59 o 
 -16   2   4        0.77        2.87      7.48 o 
 -15   2   4      155.08      145.02     31.18 o 
 -14   2   4        6.13        7.88      5.85 o 
 -13   2   4       37.55       39.48      9.33 o 
 -12   2   4      502.74      464.67     40.58 o 
 -11   2   4       82.25       59.87     16.96 o 
 -10   2   4        8.37        4.86      5.52 o 
  -9   2   4      319.75      316.51     16.72 o 
  -8   2   4        7.48       19.11      7.04 o 
  -7   2   4     7678.47     8300.34    613.24 o 
  -6   2   4     4154.83     4300.98    114.19 o 
  -5   2   4      669.24      700.70     13.07 o 
  -4   2   4       16.67       24.34      4.76 o 
  -3   2   4     4679.80     4380.61     95.86 o 
  -2   2   4     7170.45     6450.97     62.90 o 
  -1   2   4       56.90       41.72      1.57 o 
   0   2   4       64.19       40.82      3.01 o 
   1   2   4    23047.17    21963.57     76.57 o 
   2   2   4      121.03      164.02      4.95 o 
   3   2   4     2306.77     2374.63     36.50 o 
   4   2   4      669.79      780.32     15.84 o 
   5   2   4    14378.37    14168.46    208.38 o 
   6   2   4      749.66      865.33     36.56 o 
   7   2   4     1887.20     2004.74     95.58 o 
   8   2   4      628.50      578.54     20.38 o 
   9   2   4       92.85      111.74     20.61 o 
  10   2   4     2311.71     2387.69     88.16 o 
  11   2   4       28.28       19.58     10.23 o 
  12   2   4      662.91      728.22     34.24 o 
  13   2   4     1267.13     1310.78     43.63 o 
  14   2   4        0.29       -6.74     12.81 o 
  15   2   4      814.69      810.09     43.35 o 
 -15   3   4       95.04       76.90     16.61 o 
 -14   3   4      438.69      480.48     19.43 o 
 -13   3   4       28.67       41.03      8.23 o 
 -12   3   4      309.24      322.48     44.06 o 
 -11   3   4        1.48        4.86      5.00 o 
 -10   3   4      209.62      208.39      9.39 o 
  -9   3   4      503.54      490.88     21.22 o 
  -8   3   4        3.49        6.69      4.38 o 
  -7   3   4      655.53      638.46     19.56 o 
  -6   3   4      339.89      369.23     18.76 o 
  -5   3   4      968.36     1054.01     18.67 o 
  -4   3   4        8.81       11.51      2.37 o 
  -3   3   4       58.27       76.59      2.93 o 
  -2   3   4     8174.64     7607.04    118.78 o 
  -1   3   4      468.78      414.26     11.33 o 
   0   3   4      392.77      540.38     14.36 o 
   1   3   4     7378.10     7324.35     75.95 o 
   2   3   4      559.04      618.42     17.36 o 
   3   3   4       24.30       32.82      7.76 o 
   4   3   4      444.46      439.52     11.43 o 
   5   3   4    12939.43    12496.13    451.13 o 
   6   3   4        0.12        4.07      5.03 o 
   7   3   4     1035.50     1199.84     34.47 o 
   8   3   4     1218.07     1266.83     54.82 o 
   9   3   4      439.97      448.18     17.38 o 
  10   3   4      474.73      515.19     20.38 o 
  11   3   4      407.83      262.27     63.96 o 
  12   3   4      325.92      333.86     46.87 o 
  13   3   4        6.81       -4.92      9.97 o 
  14   3   4      497.81      505.93     28.70 o 
 -15   4   4       14.18       13.25      6.98 o 
 -14   4   4      107.33      110.86     26.50 o 
 -13   4   4       49.34       40.54     11.09 o 
 -12   4   4       20.28       28.06      6.90 o 
 -11   4   4      593.58      655.04     20.61 o 
 -10   4   4        8.09       11.96      5.01 o 
  -9   4   4     2783.85     2949.88     52.60 o 
  -8   4   4      201.89      204.15      7.14 o 
  -7   4   4      394.23      368.64      9.54 o 
  -6   4   4       52.66       63.64      5.47 o 
  -5   4   4        5.37       25.58      4.96 o 
  -4   4   4       31.76       25.42      4.85 o 
  -3   4   4      231.19      223.22      9.54 o 
  -2   4   4     1184.07     1238.93     18.62 o 
  -1   4   4     3788.03     3634.92     40.96 o 
   0   4   4      908.47     1127.35     26.40 o 
   1   4   4     7149.80     7288.34     96.38 o 
   2   4   4       86.06       67.06      5.37 o 
   3   4   4     6545.74     6159.70     93.09 o 
   4   4   4     6297.79     7025.78     92.50 o 
   5   4   4     1611.57     1864.02     45.33 o 
   6   4   4      941.71      901.87     26.86 o 
   7   4   4      513.73      507.08     27.70 o 
   8   4   4      898.09      887.75     20.48 o 
   9   4   4     1486.19     1521.48     81.65 o 
  10   4   4        9.24       28.53     10.55 o 
  11   4   4      983.37      980.50     62.02 o 
  12   4   4      954.64      917.04     42.26 o 
  13   4   4      153.30      151.55     31.56 o 
  14   4   4      173.48      137.61     43.74 o 
 -15   5   4     1178.91     1364.49     80.14 o 
 -14   5   4      203.29      154.97     35.16 o 
 -13   5   4       50.34       61.16     12.60 o 
 -12   5   4       70.66       65.95     12.51 o 
 -11   5   4      379.25      400.00     14.41 o 
 -10   5   4      126.60      137.94     10.79 o 
  -9   5   4       15.46       14.76      4.94 o 
  -8   5   4      664.27      695.86     23.70 o 
  -7   5   4      190.18      221.49     11.70 o 
  -6   5   4     1198.33     1145.60     27.94 o 
  -5   5   4      318.67      322.98      9.83 o 
  -4   5   4     2039.28     2340.51     47.94 o 
  -3   5   4     3329.73     3151.24     71.90 o 
  -2   5   4     4509.19     4625.19    123.94 o 
  -1   5   4     2646.97     2512.67     56.99 o 
   0   5   4      464.35      390.51     14.33 o 
   1   5   4      831.72      722.14     26.57 o 
   2   5   4      209.88      200.55      9.68 o 
   3   5   4      207.52      249.90     12.51 o 
   4   5   4      517.37      497.65     14.81 o 
   5   5   4      914.24      883.21     35.30 o 
   6   5   4     1201.31     1175.35     31.13 o 
   7   5   4      568.73      611.74     18.10 o 
   8   5   4      370.10      362.09     13.65 o 
   9   5   4      418.42      468.01     22.40 o 
  10   5   4      109.91      115.22     34.67 o 
  11   5   4      239.27      255.51     52.67 o 
  12   5   4      209.88      198.86     38.10 o 
  13   5   4      193.79      221.68     53.45 o 
  14   5   4       10.88       13.83     13.34 o 
 -14   6   4       90.13       72.83     14.91 o 
 -13   6   4      920.09      910.17     62.15 o 
 -12   6   4      381.08      427.31     22.30 o 
 -11   6   4      181.15      156.81     34.31 o 
 -10   6   4       82.45       81.40     15.06 o 
  -9   6   4       76.73      108.61     17.23 o 
  -8   6   4      538.05      558.27     19.07 o 
  -7   6   4       30.20       41.63      7.50 o 
  -6   6   4     3144.09     3352.21     60.81 o 
  -5   6   4      158.06      156.36     10.98 o 
  -4   6   4        4.28        5.12      3.00 o 
  -3   6   4      530.38      536.79     13.84 o 
  -2   6   4       49.25       85.98      5.90 o 
  -1   6   4       86.27       67.77      5.49 o 
   0   6   4      759.36      735.28     21.94 o 
   1   6   4       25.02       31.38     10.29 o 
   2   6   4       13.06       12.20      7.91 o 
   3   6   4      158.36      182.81     10.75 o 
   4   6   4     1357.19     1344.35     34.60 o 
   5   6   4       98.41       98.83     16.29 o 
   6   6   4     1176.35     1111.14     30.29 o 
   7   6   4       64.92       51.31     10.75 o 
   8   6   4       28.74       22.83      8.50 o 
   9   6   4       22.96       16.11      9.01 o 
  10   6   4       41.15       41.15     10.14 o 
  11   6   4       15.54       19.21      9.44 o 
  12   6   4       81.39      118.34     28.16 o 
  13   6   4      495.10      492.71     32.15 o 
 -13   7   4      319.01      295.61     40.17 o 
 -12   7   4      109.62       81.34     16.69 o 
 -11   7   4        0.43        5.45      5.84 o 
 -10   7   4      422.94      404.97     21.61 o 
  -9   7   4      550.60      520.29     19.22 o 
  -8   7   4     2262.06     2213.37     71.75 o 
  -7   7   4      769.36      860.78     23.45 o 
  -6   7   4     1213.85     1344.82     54.47 o 
  -5   7   4      131.27      128.18      9.93 o 
  -4   7   4      980.92      960.07     29.12 o 
  -3   7   4      570.91      545.35     13.35 o 
  -2   7   4       43.80       51.60      6.10 o 
  -1   7   4      800.90      733.92     20.61 o 
   0   7   4        0.05       -1.33      7.04 o 
   1   7   4      188.88      178.27     17.81 o 
   2   7   4        0.16        3.28      5.49 o 
   3   7   4      577.65      522.48     16.35 o 
   4   7   4      105.05       94.93     18.23 o 
   5   7   4      503.90      452.66     12.45 o 
   6   7   4      715.58      706.50     26.38 o 
   7   7   4      541.20      519.81     18.67 o 
   8   7   4       32.81       21.59      9.20 o 
   9   7   4        0.62        5.80      7.80 o 
  10   7   4       55.14       56.01     15.71 o 
  11   7   4      574.64      671.55     42.98 o 
  12   7   4       14.45        4.44     10.08 o 
 -12   8   4        6.44        9.65      6.57 o 
 -11   8   4      659.31      648.03     28.67 o 
 -10   8   4      173.43      165.60     15.23 o 
  -9   8   4      174.13      178.35     15.97 o 
  -8   8   4     1232.74     1289.92     51.24 o 
  -7   8   4      177.77      172.32     27.25 o 
  -6   8   4     1309.02     1217.50     95.13 o 
  -5   8   4       73.30       85.74     13.66 o 
  -4   8   4       30.76      117.49     44.20 o 
  -3   8   4      142.88      115.32     23.06 o 
  -2   8   4      100.88      128.31     12.09 o 
  -1   8   4     1020.02     1104.39     40.54 o 
   0   8   4     1614.66     1766.13     94.98 o 
   1   8   4      201.17      184.85     22.40 o 
   2   8   4      364.23      322.65     11.63 o 
   3   8   4      886.88      842.40     24.10 o 
   4   8   4     1509.69     1439.01     60.89 o 
   5   8   4     1126.51     1102.48     34.31 o 
   6   8   4     1864.12     1862.81     66.08 o 
   7   8   4        0.26        5.93      7.11 o 
   8   8   4      147.27      159.70     26.27 o 
   9   8   4      236.30      228.75     40.48 o 
  10   8   4       37.36       32.20     15.00 o 
  11   8   4       11.99       15.60      9.08 o 
 -11   9   4       14.35       20.40      7.67 o 
 -10   9   4        6.26        8.20      5.59 o 
  -9   9   4        0.41       11.39      5.89 o 
  -8   9   4       30.24       27.99      5.86 o 
  -7   9   4      364.50      368.10     15.16 o 
  -6   9   4       25.61       23.24      9.38 o 
  -5   9   4      551.28      542.39     16.30 o 
  -4   9   4      356.00      376.76     15.11 o 
  -3   9   4      377.50      366.41     37.49 o 
  -2   9   4      245.88      257.96     21.23 o 
  -1   9   4     3606.84     4028.93     39.32 o 
   0   9   4      173.73      173.30     38.68 o 
   1   9   4      249.22      225.59     16.88 o 
   2   9   4      332.99      328.97     18.60 o 
   3   9   4      471.01      455.18     25.18 o 
   4   9   4      270.38      242.49     14.59 o 
   5   9   4      137.09      123.02     27.21 o 
   6   9   4       61.00       58.89     13.01 o 
   7   9   4      483.11      459.68     20.40 o 
   8   9   4       15.48        8.61      7.12 o 
   9   9   4      159.97      138.28     35.32 o 
  10   9   4        2.30       -2.04      7.30 o 
  -9  10   4      714.90      749.75     33.83 o 
  -8  10   4      132.83       97.70     28.06 o 
  -7  10   4      576.24      614.21     48.27 o 
  -6  10   4       41.96       40.15     14.00 o 
  -5  10   4       66.23       64.46     17.05 o 
  -4  10   4     1505.74     1563.28     47.22 o 
  -3  10   4       11.73       15.06      7.49 o 
  -2  10   4       28.86       23.41     11.89 o 
  -1  10   4      340.91      347.03     14.43 o 
   0  10   4        5.62        8.36      6.75 o 
   1  10   4      460.93      411.28     20.29 o 
   2  10   4      457.13      504.96     42.26 o 
   3  10   4      356.27      345.92     29.11 o 
   4  10   4      422.23      386.98     18.25 o 
   5  10   4      395.90      410.45     20.78 o 
   6  10   4      201.75      193.82     15.93 o 
   7  10   4       78.04       66.63     15.76 o 
   8  10   4      433.41      462.27     27.82 o 
  -6  11   4        1.14        7.71      8.83 o 
  -5  11   4       79.58       84.35     23.30 o 
  -4  11   4     1418.85     1446.55     64.23 o 
  -3  11   4       35.59       34.63     11.66 o 
  -2  11   4      333.15      413.52     30.02 o 
  -1  11   4      723.84      756.89     44.56 o 
   0  11   4      150.88      134.89     30.17 o 
   1  11   4      289.14      254.45     17.80 o 
   2  11   4      113.63       88.15     18.41 o 
   3  11   4      600.04      661.64     30.84 o 
   4  11   4        6.77        9.09      7.80 o 
   5  11   4      224.40      224.93     54.06 o 
   0  12   4       94.62      138.25     47.39 o 
 -15   0   5       15.41       16.70      7.84 o 
 -13   0   5      125.47       93.20     32.92 o 
 -11   0   5     1322.86     1435.55     61.74 o 
  -9   0   5        1.17        3.58      1.07 o 
  -7   0   5    11657.04    11265.41    169.87 o 
  -5   0   5     2509.43     2286.27     60.92 o 
  -3   0   5    11451.18    10850.32    238.36 o 
  -1   0   5     6415.95     5731.38     57.40 o 
   1   0   5     9701.21     9557.28    232.79 o 
   3   0   5     3854.35     3614.72    104.40 o 
   5   0   5     5635.28     5681.12    319.64 o 
   7   0   5      130.89      136.79      7.19 o 
   9   0   5     1260.98     1243.18     59.79 o 
  11   0   5      413.16      419.13     20.27 o 
  13   0   5      173.66      221.39     40.02 o 
  15   0   5       35.87       35.23     12.16 o 
 -16   1   5       95.82       81.96     19.58 o 
 -15   1   5       60.96       42.46     10.73 o 
 -14   1   5      401.22      408.30     15.76 o 
 -13   1   5     1508.71     1562.20     62.08 o 
 -12   1   5     1454.42     1394.65    102.75 o 
 -11   1   5      676.47      695.40     23.13 o 
 -10   1   5     5177.31     5179.49    186.13 o 
  -9   1   5      377.40      342.69     11.41 o 
  -8   1   5     2262.29     2193.84     51.41 o 
  -7   1   5     2957.67     2742.19     83.73 o 
  -6   1   5     6207.57     5841.41     50.20 o 
  -5   1   5     3092.38     2991.36     42.21 o 
  -4   1   5       88.43       91.16      2.99 o 
  -3   1   5       35.41       61.93      2.54 o 
  -2   1   5     5303.90     5077.68     21.78 o 
  -1   1   5     3397.48     3266.69     29.18 o 
   0   1   5     1545.22     1439.10     29.99 o 
   1   1   5       51.90       47.48      2.82 o 
   2   1   5     5702.81     5022.03    123.45 o 
   3   1   5       80.33       86.52     10.15 o 
   4   1   5     2890.04     2720.56     71.13 o 
   5   1   5     3463.57     3671.54     92.63 o 
   6   1   5       31.81       49.16      9.31 o 
   7   1   5     1120.08     1058.93     22.19 o 
   8   1   5        7.41        9.17      4.01 o 
   9   1   5       12.32       10.73      3.65 o 
  10   1   5      740.09      754.51     54.19 o 
  11   1   5      137.20      135.56     31.29 o 
  12   1   5      688.62      707.55     31.91 o 
  13   1   5      660.21      626.63     24.38 o 
  14   1   5      114.26      127.96     25.54 o 
  15   1   5        1.65        1.41     13.30 o 
 -16   2   5       59.80       48.11      8.78 o 
 -15   2   5        7.21        9.00      4.23 o 
 -14   2   5       14.71       21.65      7.89 o 
 -13   2   5       47.15       62.23     11.32 o 
 -12   2   5      243.69      243.74     13.65 o 
 -11   2   5     1648.27     1751.32     44.57 o 
 -10   2   5      192.29      178.36     11.01 o 
  -9   2   5     3626.53     3805.31     66.57 o 
  -8   2   5        0.54       -0.18      2.65 o 
  -7   2   5       31.60       34.48      6.18 o 
  -6   2   5      839.25      871.55     13.89 o 
  -5   2   5      199.13      268.78      7.58 o 
  -4   2   5     2987.63     3089.57     50.79 o 
  -3   2   5    19179.53    18055.60    145.85 o 
  -2   2   5     3011.41     2694.28     31.66 o 
  -1   2   5     3457.40     3140.05     61.58 o 
   0   2   5      267.76      264.78      7.36 o 
   1   2   5    14988.86    14716.34     95.28 o 
   2   2   5     1852.32     2111.67     37.75 o 
   3   2   5      748.66      742.24     19.76 o 
   4   2   5     5347.48     5439.95     82.23 o 
   5   2   5     5302.31     5285.80     63.92 o 
   6   2   5       65.46      115.62     22.18 o 
   7   2   5       23.61       35.27      8.39 o 
   8   2   5     1477.04     1509.67     53.98 o 
   9   2   5      896.62      830.12     29.08 o 
  10   2   5      431.75      454.48     23.08 o 
  11   2   5       10.80       17.88      7.66 o 
  12   2   5       19.09        9.11      6.03 o 
  13   2   5      194.63      165.19     31.41 o 
  14   2   5      280.09      263.34     57.38 o 
  15   2   5      166.83      111.04     33.75 o 
 -15   3   5       39.18       29.55      8.94 o 
 -14   3   5       50.95       57.77     12.13 o 
 -13   3   5       81.96       80.78     14.67 o 
 -12   3   5      180.41      188.34     25.05 o 
 -11   3   5      122.16      123.66     11.58 o 
 -10   3   5      427.36      407.13     14.63 o 
  -9   3   5     2701.79     3092.48     78.70 o 
  -8   3   5      306.21      339.86     10.64 o 
  -7   3   5      891.47      934.41     22.72 o 
  -6   3   5     1663.40     1715.02     48.12 o 
  -5   3   5      142.19      186.21      6.68 o 
  -4   3   5      223.98      256.82     13.88 o 
  -3   3   5      351.76      388.81      7.76 o 
  -2   3   5    11336.66    10149.83     54.86 o 
  -1   3   5       97.51       83.97      3.26 o 
   0   3   5        0.51        1.93      1.71 o 
   1   3   5     4280.64     4184.31     30.51 o 
   2   3   5      285.59      268.95     11.27 o 
   3   3   5     1933.65     1697.42     32.78 o 
   4   3   5     7515.10     7520.08    135.40 o 
   5   3   5    14345.75    14741.70    306.23 o 
   6   3   5     1236.85     1236.01     30.32 o 
   7   3   5       11.35        8.41      6.20 o 
   8   3   5     1444.31     1471.80     83.74 o 
   9   3   5      145.86      156.04     31.88 o 
  10   3   5       49.55       49.45     12.62 o 
  11   3   5     1236.48     1302.31     35.63 o 
  12   3   5      239.46      270.94     40.61 o 
  13   3   5      145.82      142.39     29.85 o 
  14   3   5      209.45      188.68     58.50 o 
 -15   4   5      110.92      103.01     20.08 o 
 -14   4   5      213.21      252.66     29.88 o 
 -13   4   5       10.20        9.38      6.28 o 
 -12   4   5       19.32       17.40      5.36 o 
 -11   4   5       43.55       50.52      9.60 o 
 -10   4   5      309.79      299.50     21.72 o 
  -9   4   5      178.92      181.13     21.32 o 
  -8   4   5     2434.83     2390.27     60.40 o 
  -7   4   5       74.26       84.99      6.72 o 
  -6   4   5       11.17       10.34      3.16 o 
  -5   4   5      946.68      895.69     21.64 o 
  -4   4   5     2372.95     2396.21     47.77 o 
  -3   4   5       61.39       65.75      4.94 o 
  -2   4   5     1063.55     1055.90     19.66 o 
  -1   4   5     1897.28     1912.09     35.24 o 
   0   4   5      137.76      113.41      6.40 o 
   1   4   5     3992.10     3802.15     91.27 o 
   2   4   5      387.32      496.56     11.65 o 
   3   4   5       22.68       13.60      7.01 o 
   4   4   5    20516.63    19862.83    106.02 o 
   5   4   5      605.23      536.98     19.48 o 
   6   4   5     1188.13     1282.06     33.78 o 
   7   4   5      361.85      351.51      9.94 o 
   8   4   5       17.37        8.01      4.57 o 
   9   4   5      415.52      440.18     29.99 o 
  10   4   5      209.78      252.43     40.10 o 
  11   4   5       12.79        3.99     13.04 o 
  12   4   5       73.16       73.08     18.02 o 
  13   4   5       58.28       84.62     21.76 o 
  14   4   5      482.75      452.93     24.61 o 
 -15   5   5        0.12       10.15      4.38 o 
 -14   5   5       71.90       73.41     15.82 o 
 -13   5   5        0.45       12.16      4.70 o 
 -12   5   5      153.20      119.36     16.78 o 
 -11   5   5      611.54      617.97     22.01 o 
 -10   5   5      250.91      269.30     12.03 o 
  -9   5   5      889.38      977.27     23.39 o 
  -8   5   5     1538.23     1464.38     37.85 o 
  -7   5   5      420.29      458.28     13.81 o 
  -6   5   5      447.88      456.17     14.49 o 
  -5   5   5      915.80      840.18     19.82 o 
  -4   5   5       52.60       57.42     12.60 o 
  -3   5   5     3798.28     3694.38     61.50 o 
  -2   5   5      127.49       94.15      5.42 o 
  -1   5   5     3235.61     3032.34     68.28 o 
   0   5   5      397.94      386.61     14.70 o 
   1   5   5      419.73      345.31     16.61 o 
   2   5   5     1659.92     1753.44     43.35 o 
   3   5   5     1490.49     1451.02     65.53 o 
   4   5   5       36.23       31.50      9.28 o 
   5   5   5        0.19        3.82      5.50 o 
   6   5   5       83.01       56.65     12.13 o 
   7   5   5      261.04      234.97     11.52 o 
   8   5   5       16.78       14.81      5.41 o 
   9   5   5      390.71      394.79     16.38 o 
  10   5   5        7.99        5.44     11.18 o 
  11   5   5      284.22      274.65     45.78 o 
  12   5   5       12.20       15.35      7.68 o 
  13   5   5        8.43       20.87     11.44 o 
 -14   6   5        4.03       -7.18      7.60 o 
 -13   6   5       97.80       94.40     33.83 o 
 -12   6   5       20.78       19.60      5.97 o 
 -11   6   5        0.07        7.77      5.05 o 
 -10   6   5      120.28      103.24     15.46 o 
  -9   6   5      242.24      243.32     22.41 o 
  -8   6   5       24.27       26.41      5.51 o 
  -7   6   5        1.71        5.53      4.62 o 
  -6   6   5      478.10      477.46     13.88 o 
  -5   6   5       11.75        9.67      6.58 o 
  -4   6   5      968.89      914.12     28.36 o 
  -3   6   5     9063.07     9224.49    286.68 o 
  -2   6   5       29.43       22.83      3.06 o 
  -1   6   5     1347.75     1225.79     34.97 o 
   0   6   5     3431.05     3434.53     46.65 o 
   1   6   5     1356.85     1429.95     49.38 o 
   2   6   5       22.14       27.21      6.37 o 
   3   6   5      176.08      162.97     14.22 o 
   4   6   5       88.95       78.35     12.61 o 
   5   6   5       79.77       75.25     14.24 o 
   6   6   5     3230.58     3215.89    112.35 o 
   7   6   5      339.75      324.42     11.55 o 
   8   6   5      182.14      174.67     45.66 o 
   9   6   5       60.64       41.86     11.64 o 
  10   6   5      237.72      213.06     46.51 o 
  11   6   5        5.14        2.02     11.19 o 
  12   6   5       49.26       54.39     17.68 o 
  13   6   5       34.58       41.48     11.43 o 
 -13   7   5      174.46      240.72     30.93 o 
 -12   7   5        4.54        6.68      5.51 o 
 -11   7   5       36.88       31.14      8.89 o 
 -10   7   5      507.78      514.32     22.73 o 
  -9   7   5       13.97       33.52     11.29 o 
  -8   7   5      491.80      512.80     17.11 o 
  -7   7   5      132.89      138.19     10.67 o 
  -6   7   5      261.05      301.28     18.16 o 
  -5   7   5      400.28      420.01     10.00 o 
  -4   7   5       14.67        9.99      5.57 o 
  -3   7   5     5136.65     5467.95     91.84 o 
  -2   7   5     2255.68     2408.10     71.74 o 
  -1   7   5     2390.50     2518.64     70.79 o 
   0   7   5      413.03      442.17     16.15 o 
   1   7   5      354.49      397.60     14.14 o 
   2   7   5     1737.07     1869.81     46.13 o 
   3   7   5     1472.33     1486.17     46.01 o 
   4   7   5      391.80      402.45     12.47 o 
   5   7   5       36.14       24.36      6.99 o 
   6   7   5      499.60      554.52     20.48 o 
   7   7   5      820.67      798.75     35.16 o 
   8   7   5      588.90      595.57     63.08 o 
   9   7   5      246.85      249.59     42.50 o 
  10   7   5       95.25      118.66     35.76 o 
  11   7   5       10.42        7.56      6.07 o 
  12   7   5        5.09        4.18      7.43 o 
 -12   8   5       21.59       20.08      6.38 o 
 -11   8   5       45.43       29.51      7.20 o 
 -10   8   5       88.90       83.08     19.82 o 
  -9   8   5       17.36       28.96      6.86 o 
  -8   8   5      103.40       81.29     12.65 o 
  -7   8   5      622.48      617.29     16.51 o 
  -6   8   5      105.36      107.06     19.56 o 
  -5   8   5       27.47       24.02      8.11 o 
  -4   8   5      383.94      363.25     12.17 o 
  -3   8   5     3065.14     3187.59     64.47 o 
  -2   8   5       23.44       22.49      7.84 o 
  -1   8   5     1549.18     1621.33     51.95 o 
   0   8   5     2621.65     2832.34     64.57 o 
   1   8   5        0.89        5.28      8.88 o 
   2   8   5     2489.62     2592.67     53.13 o 
   3   8   5     1117.01     1084.36     42.72 o 
   4   8   5      418.51      396.01     15.36 o 
   5   8   5      208.42      195.58     50.53 o 
   6   8   5      663.36      700.17     28.71 o 
   7   8   5      308.06      310.07     25.92 o 
   8   8   5      120.14      119.14     28.86 o 
   9   8   5       97.73       70.94     20.12 o 
  10   8   5      114.75       62.18     22.65 o 
  11   8   5       51.26       29.56     13.51 o 
 -11   9   5       47.92       47.50     15.26 o 
 -10   9   5      304.49      355.54     20.67 o 
  -9   9   5      430.29      432.37     22.58 o 
  -8   9   5      274.59      309.36     13.43 o 
  -7   9   5       91.57       79.76     18.85 o 
  -6   9   5      199.78      162.27     13.99 o 
  -5   9   5      258.56      263.94     15.54 o 
  -4   9   5      693.56      661.62     31.58 o 
  -3   9   5       94.00       99.82     22.81 o 
  -2   9   5       27.06       22.98     12.17 o 
  -1   9   5     1141.90     1045.78     31.46 o 
   0   9   5      363.94      401.38     14.00 o 
   1   9   5      293.56      303.37     13.33 o 
   2   9   5      463.48      381.99     13.46 o 
   3   9   5      412.83      446.49     24.79 o 
   4   9   5      142.54      110.03     19.17 o 
   5   9   5       32.22       11.20      8.08 o 
   6   9   5       64.09       71.64     18.55 o 
   7   9   5      643.47      608.84     35.03 o 
   8   9   5       14.31        9.12      8.56 o 
   9   9   5      463.82      504.31     26.75 o 
  -9  10   5       73.65       59.08     18.74 o 
  -8  10   5      126.73      118.54     21.43 o 
  -7  10   5      319.90      308.95     18.84 o 
  -6  10   5      149.37      152.18     34.89 o 
  -5  10   5      213.75      197.69     16.89 o 
  -4  10   5     1840.98     1823.79     52.51 o 
  -3  10   5       57.97       46.37     14.14 o 
  -2  10   5      374.14      382.49     18.94 o 
  -1  10   5       39.11       31.62      7.53 o 
   0  10   5     2226.97     2290.69     76.18 o 
   1  10   5      321.01      316.60     13.69 o 
   2  10   5       42.12       40.13      8.88 o 
   3  10   5       85.32       64.55     15.49 o 
   4  10   5       53.73       39.47     10.77 o 
   5  10   5       12.06        8.16      6.57 o 
   6  10   5      121.73       89.79     24.65 o 
   7  10   5       24.17       13.25      9.25 o 
   8  10   5      151.49      120.05     42.09 o 
  -6  11   5       17.79       14.19      9.82 o 
  -5  11   5        0.14        8.10      6.90 o 
  -4  11   5      255.29      231.62     17.00 o 
  -3  11   5       22.59       21.16     11.04 o 
  -2  11   5       11.75       24.34      7.57 o 
  -1  11   5      613.67      508.64     33.73 o 
   0  11   5       43.25       42.24     14.09 o 
   1  11   5       63.51       51.88     13.48 o 
   2  11   5       27.58       25.03      9.56 o 
   3  11   5      226.27      216.68     48.91 o 
   4  11   5        1.23       10.79      6.81 o 
   5  11   5      157.36      139.49     36.25 o 
 -16   0   6        1.35        7.64      4.40 o 
 -14   0   6      104.74       97.06     23.25 o 
 -12   0   6      733.93      763.18     33.42 o 
 -10   0   6       24.18       28.19      6.44 o 
  -8   0   6        1.25        0.82      1.13 o 
  -6   0   6     1636.83     1591.06     47.84 o 
  -4   0   6    22974.98    21486.78     94.10 o 
  -2   0   6        8.75       12.19      1.86 o 
   0   0   6      529.08      535.53     52.10 o 
   2   0   6    10609.72     9918.85     74.32 o 
   4   0   6      434.74      404.78     27.03 o 
   6   0   6     1431.79     1797.34     93.62 o 
   8   0   6     2257.91     2223.08     81.24 o 
  10   0   6      343.23      367.76     18.98 o 
  12   0   6        0.96       14.44     11.19 o 
  14   0   6       61.49       55.31     21.15 o 
 -16   1   6        0.17        8.16      3.42 o 
 -15   1   6      970.96      968.98     39.36 o 
 -14   1   6      260.32      219.53     27.82 o 
 -13   1   6        1.90        7.48      5.68 o 
 -12   1   6      754.66      714.08     86.25 o 
 -11   1   6      508.13      523.82     24.18 o 
 -10   1   6      767.31      825.61     24.86 o 
  -9   1   6        8.70        4.32      2.12 o 
  -8   1   6      953.59      922.00     19.79 o 
  -7   1   6      675.20      759.83     16.05 o 
  -6   1   6       63.51       73.39      3.05 o 
  -5   1   6     6183.79     5694.76     95.44 o 
  -4   1   6     8708.38     8922.44    129.84 o 
  -3   1   6     1971.15     1997.52     22.09 o 
  -2   1   6      423.87      387.48      7.81 o 
  -1   1   6       32.88       33.55      2.23 o 
   0   1   6       69.74       62.49      3.48 o 
   1   1   6     2531.00     2572.25     51.97 o 
   2   1   6      102.57      112.05      4.11 o 
   3   1   6     3232.88     3086.76     71.67 o 
   4   1   6      731.53      724.91     13.13 o 
   5   1   6      408.14      402.02     12.34 o 
   6   1   6        0.76        4.55      2.91 o 
   7   1   6        4.31        4.25      2.37 o 
   8   1   6      233.81      244.67      6.83 o 
   9   1   6      614.06      635.77     17.47 o 
  10   1   6       88.53       87.27     22.02 o 
  11   1   6       94.34       93.60     21.00 o 
  12   1   6        1.84        3.33      6.55 o 
  13   1   6     1208.17     1163.82     69.62 o 
  14   1   6       50.72       33.60     15.00 o 
  15   1   6      733.48      661.27     50.27 o 
 -16   2   6      132.39      129.82     19.50 o 
 -15   2   6      187.24      191.32     14.44 o 
 -14   2   6      217.56      177.69     28.78 o 
 -13   2   6      462.47      491.44     15.57 o 
 -12   2   6       38.35       31.96      7.15 o 
 -11   2   6      507.73      478.95     25.24 o 
 -10   2   6     1518.97     1628.41     49.26 o 
  -9   2   6      306.92      286.16      7.67 o 
  -8   2   6     1111.79     1094.16     32.17 o 
  -7   2   6      420.02      478.11     12.60 o 
  -6   2   6        1.96        4.51      1.55 o 
  -5   2   6        5.89       11.27      1.82 o 
  -4   2   6     1633.32     1884.23     25.82 o 
  -3   2   6      789.11      751.87     14.02 o 
  -2   2   6     8032.85     7677.07     33.00 o 
  -1   2   6     3411.50     3395.30     28.35 o 
   0   2   6     2997.30     2879.23     45.64 o 
   1   2   6      293.83      236.20      4.75 o 
   2   2   6      546.24      462.39     12.07 o 
   3   2   6      383.31      391.45     10.39 o 
   4   2   6      499.87      484.65     16.66 o 
   5   2   6     5819.00     5742.70    151.15 o 
   6   2   6     2250.15     2438.29     49.17 o 
   7   2   6      146.46      137.13      6.90 o 
   8   2   6      581.78      544.08     14.35 o 
   9   2   6     1552.42     1568.46     92.67 o 
  10   2   6       81.57       94.52     19.85 o 
  11   2   6      314.79      329.24     21.69 o 
  12   2   6       47.36       21.98      8.30 o 
  13   2   6        1.07        3.11      8.35 o 
  14   2   6        0.02        5.70      7.14 o 
 -16   3   6      133.01      120.17     34.79 o 
 -15   3   6       28.25       18.90      8.20 o 
 -14   3   6       80.55       63.59     14.00 o 
 -13   3   6      204.96      199.62     13.24 o 
 -12   3   6        0.35        3.66      4.47 o 
 -11   3   6       50.63       41.29      8.53 o 
 -10   3   6       14.55        8.32      2.88 o 
  -9   3   6        2.27       11.83      4.49 o 
  -8   3   6      126.28      134.55      7.20 o 
  -7   3   6        3.79       12.16      3.64 o 
  -6   3   6     3545.80     3386.67     46.48 o 
  -5   3   6     1150.60     1277.42     27.10 o 
  -4   3   6     4818.70     4999.03    147.07 o 
  -3   3   6     1789.26     1683.37     31.30 o 
  -2   3   6     2033.76     2098.47     31.98 o 
  -1   3   6     1600.77     1424.75     22.32 o 
   0   3   6     1887.14     1865.16     67.48 o 
   1   3   6     1662.19     1790.20     34.59 o 
   2   3   6      425.99      483.98     17.17 o 
   3   3   6        6.16        2.23      4.49 o 
   4   3   6     7990.14     8333.15    246.87 o 
   5   3   6     2231.52     2422.46    100.38 o 
   6   3   6     2448.39     2387.72     61.52 o 
   7   3   6      115.48      102.24     15.24 o 
   8   3   6      315.11      363.31     10.56 o 
   9   3   6       91.51       78.15     34.16 o 
  10   3   6       70.50       79.50     18.30 o 
  11   3   6       24.19       17.55      9.75 o 
  12   3   6      313.42      292.51     14.35 o 
  13   3   6      186.19      171.50     36.84 o 
  14   3   6      606.01      582.16     37.41 o 
 -15   4   6      631.60      684.83     24.65 o 
 -14   4   6      181.01      181.72     24.22 o 
 -13   4   6      192.70      170.20     29.22 o 
 -12   4   6       20.14       13.96      3.75 o 
 -11   4   6      158.54      161.98      9.48 o 
 -10   4   6       10.81       11.15      4.92 o 
  -9   4   6      820.47      851.64     30.88 o 
  -8   4   6     1227.98     1261.05     27.80 o 
  -7   4   6      160.82      146.56      5.61 o 
  -6   4   6     1536.71     1586.74     39.39 o 
  -5   4   6      464.13      418.33      8.21 o 
  -4   4   6        4.36       21.65      4.04 o 
  -3   4   6     2161.31     2249.46     39.98 o 
  -2   4   6      828.57      922.53     14.74 o 
  -1   4   6     6128.78     6055.18     58.48 o 
   0   4   6     5185.84     5007.13    132.30 o 
   1   4   6     3308.03     3434.38    141.65 o 
   2   4   6      724.37      854.37     28.75 o 
   3   4   6     2513.78     2950.00     72.67 o 
   4   4   6      288.90      288.82     51.01 o 
   5   4   6        4.39        2.60      7.64 o 
   6   4   6      882.36      891.46     43.78 o 
   7   4   6      709.46      680.69     31.86 o 
   8   4   6       11.97       13.00      5.55 o 
   9   4   6       24.64       19.54      9.61 o 
  10   4   6      105.16      116.45     26.13 o 
  11   4   6       28.44       17.17      8.17 o 
  12   4   6       66.48       66.83     14.90 o 
  13   4   6      186.86      237.36     56.07 o 
  14   4   6        0.81        2.25      9.90 o 
 -15   5   6      132.97       91.25     25.68 o 
 -14   5   6       89.12       63.84     15.08 o 
 -13   5   6      189.67      202.26     10.16 o 
 -12   5   6      447.87      418.15     12.34 o 
 -11   5   6      135.63      154.61     11.41 o 
 -10   5   6      642.75      640.57     14.19 o 
  -9   5   6        0.01        3.39      4.58 o 
  -8   5   6       62.88       72.09     11.54 o 
  -7   5   6     2175.36     2254.25     49.91 o 
  -6   5   6     1261.76     1341.86     30.08 o 
  -5   5   6      244.45      270.79      7.41 o 
  -4   5   6      177.02      163.45      6.72 o 
  -3   5   6       52.28       64.72      6.09 o 
  -2   5   6      400.15      401.18     11.92 o 
  -1   5   6       72.13       89.18      4.44 o 
   0   5   6       38.68       57.93      6.20 o 
   1   5   6     1804.88     1762.04     43.65 o 
   2   5   6     2036.31     1837.39     45.95 o 
   3   5   6      736.73      828.95     18.12 o 
   4   5   6       28.26       40.41     10.92 o 
   5   5   6      949.45      945.97     30.02 o 
   6   5   6     5673.05     5573.77    103.60 o 
   7   5   6     3407.54     3515.36     73.24 o 
   8   5   6      159.79      202.13     39.84 o 
   9   5   6       17.67       18.90     13.82 o 
  10   5   6      151.46      160.59     32.46 o 
  11   5   6        2.23        5.02      8.47 o 
  12   5   6        4.67       -4.68     11.06 o 
  13   5   6      265.84      259.40     24.34 o 
 -14   6   6        2.76       10.34      4.73 o 
 -13   6   6        7.99       10.07      6.94 o 
 -12   6   6      472.24      479.64     18.63 o 
 -11   6   6     1053.80     1058.69     43.49 o 
 -10   6   6       73.88       77.05     12.06 o 
  -9   6   6       40.76       46.71      7.96 o 
  -8   6   6     1109.86     1112.60     54.08 o 
  -7   6   6      123.15      129.69      7.20 o 
  -6   6   6     2193.97     2317.09     36.96 o 
  -5   6   6      728.99      794.36     21.33 o 
  -4   6   6     2092.11     2068.35     38.27 o 
  -3   6   6      225.86      253.88      7.83 o 
  -2   6   6      546.20      461.31     12.51 o 
  -1   6   6      661.91      696.86     18.24 o 
   0   6   6     4348.58     4205.46    110.04 o 
   1   6   6      509.26      477.29     25.06 o 
   2   6   6       76.32       65.74     12.31 o 
   3   6   6      114.23      128.06     25.72 o 
   4   6   6       29.23       17.43      7.80 o 
   5   6   6       66.02       62.54     10.97 o 
   6   6   6      848.21      875.60     25.55 o 
   7   6   6       17.97       13.02      7.45 o 
   8   6   6     1703.24     1789.68    108.39 o 
   9   6   6      850.55      810.82     44.05 o 
  10   6   6      333.27      296.96     21.48 o 
  11   6   6      371.07      293.64     51.66 o 
  12   6   6       23.47       24.92     13.28 o 
 -13   7   6      386.57      414.47     21.72 o 
 -12   7   6       30.54       27.30      8.45 o 
 -11   7   6       48.45       30.09      6.81 o 
 -10   7   6      272.43      281.53     17.24 o 
  -9   7   6      403.46      380.91     15.58 o 
  -8   7   6     1505.01     1473.73     34.01 o 
  -7   7   6      419.66      407.73     11.99 o 
  -6   7   6      164.71      168.49      9.04 o 
  -5   7   6        4.53        9.23      3.80 o 
  -4   7   6      138.50      121.16     15.31 o 
  -3   7   6      226.52      225.78      7.32 o 
  -2   7   6      285.49      291.76     14.19 o 
  -1   7   6       72.46       65.83      9.14 o 
   0   7   6       76.85       59.90     11.26 o 
   1   7   6     6523.65     6306.52    115.23 o 
   2   7   6      119.93      163.80     11.84 o 
   3   7   6     4991.62     5110.23     87.14 o 
   4   7   6      737.22      765.32     21.22 o 
   5   7   6        2.89        3.48      6.48 o 
   6   7   6       75.13       74.22     15.08 o 
   7   7   6      432.96      450.27     16.95 o 
   8   7   6      132.22       86.72     23.33 o 
   9   7   6       36.94       57.16     16.96 o 
  10   7   6      126.78      178.98     45.56 o 
  11   7   6      199.20      202.84     58.20 o 
  12   7   6        0.98       10.82      8.15 o 
 -12   8   6       92.27      108.28     21.78 o 
 -11   8   6        0.18        3.43     11.42 o 
 -10   8   6       21.31       12.32      5.69 o 
  -9   8   6      286.32      279.21     17.50 o 
  -8   8   6       64.18       67.62     13.78 o 
  -7   8   6     1104.24     1070.72     38.67 o 
  -6   8   6     1132.46     1111.23     53.76 o 
  -5   8   6     3211.27     3406.36     85.86 o 
  -4   8   6     2550.96     2810.81     66.65 o 
  -3   8   6     1373.81     1383.40     22.34 o 
  -2   8   6     2584.20     2828.44     74.39 o 
  -1   8   6      318.24      369.32     13.02 o 
   0   8   6     3528.65     3364.00     91.45 o 
   1   8   6     3348.20     3473.56     60.75 o 
   2   8   6     2088.96     2146.07     57.21 o 
   3   8   6     1145.06     1138.46     33.24 o 
   4   8   6     1562.00     1586.72     45.01 o 
   5   8   6      283.85      283.33     15.58 o 
   6   8   6      687.22      639.09     27.87 o 
   7   8   6        8.09      -11.77     11.77 o 
   8   8   6      421.35      426.48     25.22 o 
   9   8   6       58.87       67.26     20.32 o 
  10   8   6        4.38        3.84     12.61 o 
 -11   9   6      137.33      124.78     21.18 o 
 -10   9   6      157.22      132.98     21.49 o 
  -9   9   6      185.82      182.50     14.73 o 
  -8   9   6       45.33       43.34     11.39 o 
  -7   9   6      711.52      730.85     45.25 o 
  -6   9   6       33.50       19.08      6.56 o 
  -5   9   6       33.86       17.08      8.20 o 
  -4   9   6      429.36      480.41     21.81 o 
  -3   9   6      140.12      133.18     28.66 o 
  -2   9   6     1757.31     1994.54     88.36 o 
  -1   9   6      421.06      376.97     26.04 o 
   0   9   6       11.58       17.67      8.15 o 
   1   9   6     1114.65     1140.48     48.48 o 
   2   9   6      709.52      672.36     35.55 o 
   3   9   6     1926.58     2075.48     72.52 o 
   4   9   6       29.50       51.25     11.61 o 
   5   9   6       26.11       15.56      5.62 o 
   6   9   6       13.91       15.13      6.48 o 
   7   9   6     1517.31     1669.46     91.88 o 
   8   9   6      194.51      172.18     45.04 o 
   9   9   6      544.63      540.26     37.10 o 
  -9  10   6      708.47      709.20     31.69 o 
  -8  10   6      236.12      276.44     20.70 o 
  -7  10   6      172.02      177.58     16.26 o 
  -6  10   6       43.82       23.30     19.17 o 
  -5  10   6       46.42       57.65     12.91 o 
  -4  10   6     1554.09     1489.53     42.92 o 
  -3  10   6      256.47      265.45     25.95 o 
  -2  10   6        8.34       21.31     10.10 o 
  -1  10   6      454.67      485.44     23.23 o 
   0  10   6     2818.51     2875.39     70.35 o 
   1  10   6      357.61      374.07     14.50 o 
   2  10   6       91.97       54.78     11.81 o 
   3  10   6      487.85      485.87     18.02 o 
   4  10   6     1731.47     1842.64     82.48 o 
   5  10   6       23.16       29.07      9.42 o 
   6  10   6      305.79      289.71     16.79 o 
   7  10   6        9.90       11.78     11.77 o 
  -6  11   6       69.74       72.50     17.01 o 
  -5  11   6       84.91       67.24     22.70 o 
  -4  11   6        7.57        8.21      8.37 o 
  -3  11   6      644.46      646.59     57.53 o 
  -2  11   6       29.59       33.76     10.12 o 
  -1  11   6      852.69     1071.80    124.87 o 
   0  11   6        3.79        7.36      6.06 o 
   1  11   6        1.37        7.42      7.59 o 
   2  11   6      141.24      137.27     25.84 o 
   3  11   6        0.63        5.40      5.95 o 
   4  11   6      173.87      166.17     17.64 o 
   5  11   6       92.08       86.24     19.20 o 
 -15   0   7     1124.03     1053.02     65.35 o 
 -13   0   7     1631.91     1703.81     69.65 o 
 -11   0   7       92.14       99.06     27.68 o 
  -9   0   7     1820.51     1750.80     42.93 o 
  -7   0   7     1956.60     2071.31     47.73 o 
  -5   0   7    14187.69    14285.57    340.61 o 
  -3   0   7     7758.40     7116.32    112.98 o 
  -1   0   7      363.12      427.70     11.07 o 
   1   0   7     2226.68     2451.80     73.87 o 
   3   0   7      797.96      767.28     31.31 o 
   5   0   7     3972.63     3559.71     74.13 o 
   7   0   7     1056.68     1183.72     43.89 o 
   9   0   7     1340.48     1382.98     51.29 o 
  11   0   7     1545.30     1700.89     65.12 o 
  13   0   7       53.72       42.13     18.29 o 
 -16   1   7        9.81        2.66      4.43 o 
 -15   1   7       43.52       31.56     11.39 o 
 -14   1   7     1036.04     1019.79     48.50 o 
 -13   1   7      137.26      141.93     16.57 o 
 -12   1   7     2065.36     2100.83     49.71 o 
 -11   1   7     2610.27     2804.72     76.61 o 
 -10   1   7      972.78      913.12     36.55 o 
  -9   1   7      106.03      118.90      6.17 o 
  -8   1   7      216.22      292.91      6.81 o 
  -7   1   7     3875.97     3854.89     36.33 o 
  -6   1   7       41.26       25.49      3.45 o 
  -5   1   7       10.63       13.37      2.30 o 
  -4   1   7     1481.69     1535.10     20.45 o 
  -3   1   7     8117.94     7618.08     72.04 o 
  -2   1   7     3933.35     3435.20    143.78 o 
  -1   1   7      984.31     1051.01     20.97 o 
   0   1   7       65.38       58.07      2.35 o 
   1   1   7     3013.52     2912.34     86.12 o 
   2   1   7       78.22       93.60      4.09 o 
   3   1   7        8.33        4.58      3.00 o 
   4   1   7      313.59      304.82     13.00 o 
   5   1   7      648.47      646.59     16.72 o 
   6   1   7     6001.60     6251.67    121.79 o 
   7   1   7        6.37       10.41      3.53 o 
   8   1   7       70.01       50.91      9.71 o 
   9   1   7      292.98      256.70      8.51 o 
  10   1   7       15.13       18.98     11.25 o 
  11   1   7        0.96       -1.89      8.96 o 
  12   1   7      113.75       99.08     24.42 o 
  13   1   7        9.50        5.37      7.84 o 
  14   1   7       42.38       42.08     12.94 o 
 -16   2   7       34.22       28.45     10.14 o 
 -15   2   7       26.85       36.28      8.67 o 
 -14   2   7      120.27       88.87     19.61 o 
 -13   2   7      397.49      378.09     11.51 o 
 -12   2   7       47.72       55.81     11.66 o 
 -11   2   7      112.56      130.84     12.98 o 
 -10   2   7      116.17      112.75      8.76 o 
  -9   2   7      123.29      128.21      8.18 o 
  -8   2   7      101.92      122.18      5.56 o 
  -7   2   7      815.42      763.50     14.18 o 
  -6   2   7      727.20      788.07     15.75 o 
  -5   2   7     6075.97     6044.67     90.62 o 
  -4   2   7      880.31      906.24     11.47 o 
  -3   2   7     2306.45     2198.56     55.31 o 
  -2   2   7     2203.71     2244.80     35.29 o 
  -1   2   7     9348.05     8935.59     69.47 o 
   0   2   7      720.51      716.18     16.79 o 
   1   2   7     3910.69     3722.01    165.50 o 
   2   2   7     2534.81     2360.02     75.30 o 
   3   2   7     2407.14     2421.56     38.02 o 
   4   2   7      500.12      420.16     10.98 o 
   5   2   7      902.82      835.33     27.81 o 
   6   2   7        5.19        8.26      4.31 o 
   7   2   7      455.34      421.30     15.05 o 
   8   2   7     1728.10     1745.80     47.94 o 
   9   2   7      349.63      307.67     20.74 o 
  10   2   7       27.24       19.15      9.47 o 
  11   2   7       40.72       40.18     17.66 o 
  12   2   7       66.27       73.93     13.22 o 
  13   2   7      307.61      291.72     41.92 o 
  14   2   7        0.06       10.54      6.28 o 
 -16   3   7       99.03       82.45     23.39 o 
 -15   3   7      111.55       97.48     21.40 o 
 -14   3   7        2.90        6.63      4.64 o 
 -13   3   7     1516.41     1641.97     55.57 o 
 -12   3   7      528.19      585.84     14.44 o 
 -11   3   7      337.54      328.45     11.79 o 
 -10   3   7      789.64      872.68     27.11 o 
  -9   3   7     1879.18     2010.89     21.84 o 
  -8   3   7      259.95      269.67      7.48 o 
  -7   3   7      233.62      253.50      5.93 o 
  -6   3   7      426.70      605.86     10.49 o 
  -5   3   7     1119.82     1202.89     28.68 o 
  -4   3   7     3855.92     3643.62     57.59 o 
  -3   3   7     1106.49     1189.42     11.14 o 
  -2   3   7      222.29      240.89      6.96 o 
  -1   3   7     4639.22     4271.48    201.53 o 
   0   3   7       76.44      111.45      5.55 o 
   1   3   7        0.59        4.65      3.00 o 
   2   3   7     5599.72     5737.93    153.85 o 
   3   3   7      312.76      228.32     10.78 o 
   4   3   7      124.03      189.09      7.90 o 
   5   3   7        0.70        4.58      4.62 o 
   6   3   7     1460.81     1530.65     65.73 o 
   7   3   7     3391.23     3700.54    120.59 o 
   8   3   7      950.65      909.55     55.94 o 
   9   3   7      425.44      438.88     26.94 o 
  10   3   7      299.11      340.15     20.67 o 
  11   3   7       97.06      113.67     25.25 o 
  12   3   7       10.32       12.54      9.21 o 
  13   3   7      283.89      253.79     59.71 o 
  14   3   7        1.19       -7.41     12.15 o 
 -15   4   7      172.45      142.31     36.12 o 
 -14   4   7      154.45      199.33     15.87 o 
 -13   4   7       50.13       22.02      6.58 o 
 -12   4   7       49.42       56.29      8.55 o 
 -11   4   7        0.03        7.52      2.96 o 
 -10   4   7      420.30      419.98     11.11 o 
  -9   4   7      800.43      861.13     21.20 o 
  -8   4   7     3169.52     3279.86     64.34 o 
  -7   4   7     2385.62     2430.44     34.99 o 
  -6   4   7     3266.46     3226.86     52.67 o 
  -5   4   7     4279.33     4299.27     91.04 o 
  -4   4   7      139.43      162.24      4.67 o 
  -3   4   7      152.78      197.61      6.11 o 
  -2   4   7      344.07      329.92     10.75 o 
  -1   4   7      219.07      174.76      8.00 o 
   0   4   7     3456.54     3498.27     74.55 o 
   1   4   7     1514.29     1620.08     40.58 o 
   2   4   7        0.77        0.83      5.77 o 
   3   4   7     9966.17     9848.07    159.97 o 
   4   4   7     1137.54     1179.70     43.63 o 
   5   4   7        0.76       14.33      7.38 o 
   6   4   7      693.40      625.47     15.62 o 
   7   4   7      187.03      201.86     10.12 o 
   8   4   7      354.02      393.66     26.14 o 
   9   4   7      105.66      128.57     29.10 o 
  10   4   7        1.01        0.61      9.66 o 
  11   4   7      194.51      174.25     39.36 o 
  12   4   7      801.99      783.68     33.70 o 
  13   4   7        0.97        0.78      9.31 o 
 -15   5   7      194.88      175.75     52.67 o 
 -14   5   7      476.18      511.28     22.24 o 
 -13   5   7       79.95       81.40     16.35 o 
 -12   5   7      421.16      432.10     12.13 o 
 -11   5   7        7.07        4.98      4.93 o 
 -10   5   7      316.43      275.90     18.75 o 
  -9   5   7      463.03      460.73     15.21 o 
  -8   5   7      123.35      145.19      7.38 o 
  -7   5   7        6.74        6.95      2.67 o 
  -6   5   7      291.23      354.13      8.44 o 
  -5   5   7     5570.15     5745.34     96.74 o 
  -4   5   7      500.64      629.28     24.20 o 
  -3   5   7       98.45      113.73      4.60 o 
  -2   5   7       30.46       41.31      7.31 o 
  -1   5   7      445.38      389.24     13.33 o 
   0   5   7    12047.54    11330.04    196.83 o 
   1   5   7        0.37        4.52      3.41 o 
   2   5   7      762.20      693.79     19.07 o 
   3   5   7       67.56       82.62     16.91 o 
   4   5   7      628.88      595.13     22.10 o 
   5   5   7     1042.09      989.48     27.08 o 
   6   5   7      316.50      327.70     11.75 o 
   7   5   7     8690.92     8572.45    185.36 o 
   8   5   7       97.30       69.02     13.74 o 
   9   5   7      102.27       98.14     26.93 o 
  10   5   7      336.88      324.44     24.38 o 
  11   5   7       73.28       83.42     15.88 o 
  12   5   7        0.43       14.72      6.41 o 
  13   5   7        5.30        3.78      5.22 o 
 -14   6   7       23.07       15.02     12.13 o 
 -13   6   7      756.80      768.21     30.78 o 
 -12   6   7      114.21      128.98     16.34 o 
 -11   6   7      309.66      319.92     11.55 o 
 -10   6   7        4.00        4.71      4.58 o 
  -9   6   7       56.19       59.71     11.13 o 
  -8   6   7      994.95     1051.15     35.28 o 
  -7   6   7     3731.06     3850.96     66.96 o 
  -6   6   7       73.05       84.38     13.49 o 
  -5   6   7     3353.19     3470.92     85.97 o 
  -4   6   7        1.10        2.00      3.63 o 
  -3   6   7       10.73       14.17      3.38 o 
  -2   6   7      105.19       89.99      5.04 o 
  -1   6   7       95.65       81.89      7.30 o 
   0   6   7      285.24      283.22     10.61 o 
   1   6   7      182.84      216.50      8.42 o 
   2   6   7     1720.06     1886.98     68.72 o 
   3   6   7       19.82       12.61      7.18 o 
   4   6   7      969.36      902.98     48.69 o 
   5   6   7      862.19      847.89     25.73 o 
   6   6   7      268.21      259.41     17.71 o 
   7   6   7      840.18      822.17     24.15 o 
   8   6   7       31.66       25.33      8.81 o 
   9   6   7       43.92       39.63     18.18 o 
  10   6   7      882.79      898.38    100.82 o 
  11   6   7        0.09       -0.36     10.67 o 
  12   6   7       17.96        1.01     10.19 o 
 -13   7   7      222.99      237.92     46.89 o 
 -12   7   7      716.44      816.01     33.42 o 
 -11   7   7       54.08       37.13      8.69 o 
 -10   7   7       77.83       86.05     14.72 o 
  -9   7   7       43.27       51.72     11.37 o 
  -8   7   7      431.28      396.96     12.27 o 
  -7   7   7        3.42        5.40      3.12 o 
  -6   7   7       87.28       99.24     10.76 o 
  -5   7   7      215.14      222.49      9.26 o 
  -4   7   7     2291.99     2323.78     40.74 o 
  -3   7   7        1.80        3.17      4.47 o 
  -2   7   7       26.53       34.41      6.63 o 
  -1   7   7      154.36      131.44      9.88 o 
   0   7   7     1219.89     1333.14     38.16 o 
   1   7   7       35.58       30.96      7.84 o 
   2   7   7      311.97      261.40     12.18 o 
   3   7   7      603.55      543.60     29.46 o 
   4   7   7       51.49       54.35     14.21 o 
   5   7   7      122.64      144.96     15.03 o 
   6   7   7       38.83       32.60      9.10 o 
   7   7   7      279.85      270.52     14.05 o 
   8   7   7       17.11       12.41     10.71 o 
   9   7   7      129.39      126.49     35.42 o 
  10   7   7      440.28      425.24     24.77 o 
  11   7   7       40.97       50.01     17.54 o 
 -12   8   7       28.80       23.58      9.31 o 
 -11   8   7      619.42      638.15     25.86 o 
 -10   8   7       20.12       10.09      6.24 o 
  -9   8   7      140.74      163.53     28.98 o 
  -8   8   7       71.22       54.43     14.12 o 
  -7   8   7     2432.47     2443.87     82.24 o 
  -6   8   7      547.67      574.17     20.58 o 
  -5   8   7     1110.95     1050.09     51.09 o 
  -4   8   7     1521.57     1580.77     44.84 o 
  -3   8   7       39.01       52.04     12.55 o 
  -2   8   7     1386.88     1371.37     24.08 o 
  -1   8   7       33.51       29.35      9.01 o 
   0   8   7      173.43      147.87     30.32 o 
   1   8   7     2962.36     3136.93     79.00 o 
   2   8   7     1770.36     1779.77     48.46 o 
   3   8   7      133.68       75.79     14.01 o 
   4   8   7       45.89       48.81     10.80 o 
   5   8   7      645.00      665.70     22.30 o 
   6   8   7       20.78       13.53      5.62 o 
   7   8   7        0.07        3.31      7.01 o 
   8   8   7      285.69      245.34     25.64 o 
   9   8   7       50.29       40.40     13.72 o 
  10   8   7      190.19      179.20     45.94 o 
 -11   9   7        9.02        2.21      8.02 o 
 -10   9   7        0.58        8.91      5.00 o 
  -9   9   7       47.76       36.14      8.30 o 
  -8   9   7      496.66      465.07     22.04 o 
  -7   9   7       46.56       46.52     17.09 o 
  -6   9   7       32.40       36.35     10.66 o 
  -5   9   7       77.01       74.79     17.65 o 
  -4   9   7     1131.28     1191.01     52.66 o 
  -3   9   7       28.22       38.23     12.09 o 
  -2   9   7     1950.46     1885.20     43.90 o 
  -1   9   7     1179.45     1246.31     27.58 o 
   0   9   7     1994.78     2093.22     69.56 o 
   1   9   7      188.79      178.04     27.33 o 
   2   9   7       25.74       10.70      8.32 o 
   3   9   7      720.84      592.54     27.63 o 
   4   9   7      133.20      119.94     23.99 o 
   5   9   7      795.46      836.25     40.99 o 
   6   9   7      214.67      184.40     39.84 o 
   7   9   7      489.79      501.43     32.26 o 
   8   9   7       23.04       16.43     11.11 o 
   9   9   7      154.34      184.20     40.44 o 
  -9  10   7      150.29      140.77     30.94 o 
  -8  10   7      256.58      255.74     41.85 o 
  -7  10   7      254.75      249.98     24.18 o 
  -6  10   7     1269.13     1343.94     73.45 o 
  -5  10   7       15.46       10.66      7.12 o 
  -4  10   7      211.55      213.60     19.65 o 
  -3  10   7      572.26      589.87     19.66 o 
  -2  10   7      369.12      387.53     30.26 o 
  -1  10   7       70.33       68.16     11.33 o 
   0  10   7       14.51       10.11      6.87 o 
   1  10   7       21.97       20.64      6.00 o 
   2  10   7       49.43       53.57     12.85 o 
   3  10   7       31.48       40.06     12.55 o 
   4  10   7       81.21       85.42     17.62 o 
   5  10   7      185.58      155.48     31.01 o 
   6  10   7      588.83      684.68     33.18 o 
   7  10   7      440.07      417.37     30.46 o 
  -6  11   7      125.84       64.47     22.14 o 
  -5  11   7       49.95       57.21     15.12 o 
  -4  11   7       23.62       17.49      5.63 o 
  -3  11   7       97.11       78.80     15.95 o 
  -2  11   7       72.97       53.32     13.56 o 
  -1  11   7      431.34      445.67     43.62 o 
   0  11   7      128.82      138.11     28.13 o 
   1  11   7      121.23      204.85     34.95 o 
   2  11   7       36.48       22.05     10.36 o 
   3  11   7       43.68       55.11     15.21 o 
   4  11   7      103.18       77.77     18.72 o 
 -16   0   8        9.45       16.86     13.53 o 
 -14   0   8      665.52      784.74     31.26 o 
 -12   0   8      503.65      495.53     19.79 o 
 -10   0   8       17.82       14.91      4.67 o 
  -8   0   8     1579.30     1600.55     47.62 o 
  -6   0   8      107.71      129.41      6.27 o 
  -4   0   8     1318.54     1435.07     21.42 o 
   0   0   8     1642.16     1476.81     31.66 o 
   2   0   8      198.32      159.95      6.10 o 
   4   0   8     3388.85     3246.15     89.62 o 
   6   0   8     6945.18     7248.53    507.51 o 
   8   0   8      129.99      148.06     14.96 o 
  10   0   8     1031.33     1229.48     55.58 o 
  12   0   8       42.11       43.10     16.61 o 
  14   0   8        1.32        6.30      9.63 o 
 -16   1   8       67.15       56.43     14.38 o 
 -15   1   8      204.66      212.17     27.36 o 
 -14   1   8        4.72        6.76      5.01 o 
 -13   1   8      514.60      558.47     13.66 o 
 -12   1   8      314.94      301.38     20.80 o 
 -11   1   8       44.91       36.90      8.20 o 
 -10   1   8      429.71      393.87     10.23 o 
  -9   1   8     1976.01     1942.73     26.23 o 
  -8   1   8     6160.93     6176.17     71.98 o 
  -7   1   8      784.72      912.48     18.80 o 
  -6   1   8      175.15      205.82      7.18 o 
  -5   1   8      293.51      294.36      7.41 o 
  -4   1   8     2441.84     2551.62     34.39 o 
  -3   1   8        6.74        7.46      2.03 o 
  -2   1   8       12.46       20.94      1.23 o 
  -1   1   8     7057.45     6579.43     70.96 o 
   0   1   8     1264.09     1201.48     45.41 o 
   1   1   8      675.97      765.55     18.40 o 
   2   1   8     3324.50     3271.63     79.54 o 
   3   1   8     2453.21     2225.87     45.09 o 
   4   1   8      784.00      729.07     13.51 o 
   5   1   8     1649.21     1500.66     36.15 o 
   6   1   8     1970.95     2079.52     44.46 o 
   7   1   8      106.28      126.50      5.88 o 
   8   1   8     2275.17     2489.06     48.31 o 
   9   1   8       14.96       12.08      3.74 o 
  10   1   8       38.07       43.26     12.91 o 
  11   1   8      558.62      602.24     18.43 o 
  12   1   8       37.03       34.64     15.69 o 
  13   1   8      236.93      237.58     47.92 o 
  14   1   8      144.05       98.70     31.52 o 
 -16   2   8      176.03      159.69     42.53 o 
 -15   2   8      933.97      966.00     46.75 o 
 -14   2   8       12.35       18.50      6.04 o 
 -13   2   8      233.35      223.60     14.81 o 
 -12   2   8      155.28      158.34     12.05 o 
 -11   2   8       21.96       21.35      4.80 o 
 -10   2   8     1388.81     1451.79     35.72 o 
  -9   2   8      884.42      972.23     21.46 o 
  -8   2   8     2148.24     2368.33     32.15 o 
  -7   2   8      438.76      394.50      7.38 o 
  -6   2   8     1412.36     1375.17     30.21 o 
  -5   2   8      234.36      284.42      7.53 o 
  -4   2   8     5639.83     5240.79     72.56 o 
  -3   2   8     1231.73     1192.21     10.66 o 
  -2   2   8      431.19      461.19     10.16 o 
  -1   2   8      283.48      295.42      8.64 o 
   0   2   8       34.88       47.97      3.17 o 
   1   2   8     4501.64     4302.65     40.69 o 
   2   2   8     5831.19     5379.48    163.36 o 
   3   2   8     1194.37     1289.41     23.26 o 
   4   2   8       38.66       37.44      7.54 o 
   5   2   8        0.54        6.43      2.50 o 
   6   2   8     1646.00     1837.27     70.49 o 
   7   2   8       20.42       36.89      7.90 o 
   8   2   8     1354.19     1389.56     42.23 o 
   9   2   8      444.31      480.82     40.10 o 
  10   2   8        2.42       -2.48      8.21 o 
  11   2   8       49.15       44.71     16.43 o 
  12   2   8       36.39       45.92     12.25 o 
  13   2   8       69.18       83.10     20.26 o 
  14   2   8        6.22       15.82      7.71 o 
 -16   3   8       68.92       59.43     17.49 o 
 -15   3   8       16.71        3.09      6.06 o 
 -14   3   8      121.79       94.38     20.97 o 
 -13   3   8      339.81      418.76     24.91 o 
 -12   3   8      339.68      379.66     23.26 o 
 -11   3   8     1968.58     1973.63     42.57 o 
 -10   3   8     4056.23     4218.31     58.72 o 
  -9   3   8       58.88       53.46      8.10 o 
  -8   3   8       20.37       22.55      4.03 o 
  -7   3   8     2417.40     2628.52     35.24 o 
  -6   3   8     3036.25     3010.07     40.18 o 
  -5   3   8    17382.21    16693.00    242.88 o 
  -4   3   8       53.36       59.45      3.26 o 
  -3   3   8      133.04      176.42      5.22 o 
  -2   3   8      756.45      728.35     11.07 o 
  -1   3   8     8092.68     8128.03     75.75 o 
   0   3   8       77.14      105.64      6.84 o 
   1   3   8     5413.23     5032.53     78.64 o 
   2   3   8     3128.52     3118.63     72.43 o 
   3   3   8      125.77      222.12      7.74 o 
   4   3   8      210.34      287.12      8.86 o 
   5   3   8        8.46       10.77      3.02 o 
   6   3   8        6.72        9.40      3.55 o 
   7   3   8       86.32       65.16     15.05 o 
   8   3   8     1877.16     2020.47     98.52 o 
   9   3   8      101.29      100.87     19.16 o 
  10   3   8      160.06      187.11     34.21 o 
  11   3   8      307.10      347.52     28.99 o 
  12   3   8      691.02      747.90     31.37 o 
  13   3   8       97.09      128.98     30.71 o 
  14   3   8      157.38      135.98     50.76 o 
 -15   4   8      971.17      997.44     75.00 o 
 -14   4   8        0.26        8.20      6.07 o 
 -13   4   8     1042.39     1161.29     34.96 o 
 -12   4   8      938.89      972.39     27.76 o 
 -11   4   8        0.14        6.50      2.31 o 
 -10   4   8     1352.73     1397.03     18.59 o 
  -9   4   8        2.15        2.43      3.17 o 
  -8   4   8     2226.35     2278.44     50.10 o 
  -7   4   8     3064.88     3188.11     44.85 o 
  -6   4   8      786.79      866.48     19.76 o 
  -5   4   8     1514.90     1537.35     30.07 o 
  -4   4   8      369.88      399.66      9.48 o 
  -3   4   8     2121.28     2152.55     43.59 o 
  -2   4   8     1512.45     1548.35     38.37 o 
  -1   4   8    11360.44    11657.19    250.93 o 
   0   4   8       60.01      138.44      5.35 o 
   1   4   8       47.78       44.98      8.92 o 
   2   4   8     1791.71     1781.55     37.20 o 
   3   4   8     1049.00     1058.05     52.16 o 
   4   4   8      115.84      108.21     24.07 o 
   5   4   8      302.43      311.91     18.85 o 
   6   4   8      680.09      717.74     19.39 o 
   7   4   8      463.29      426.83     14.84 o 
   8   4   8     3345.73     3366.46    136.46 o 
   9   4   8     1732.48     1754.22     58.98 o 
  10   4   8       17.41       22.96      8.33 o 
  11   4   8      297.81      254.44     19.94 o 
  12   4   8       23.41       22.44      8.96 o 
  13   4   8      146.21      118.66     41.66 o 
 -15   5   8      110.18       77.62     18.74 o 
 -14   5   8       13.97       36.67     16.69 o 
 -13   5   8      291.76      275.93     10.94 o 
 -12   5   8       75.25       72.16     11.67 o 
 -11   5   8      156.60      188.53     10.98 o 
 -10   5   8       22.69       20.55      4.60 o 
  -9   5   8       25.10       30.36      6.32 o 
  -8   5   8      180.44      168.43      7.35 o 
  -7   5   8      598.37      621.72     15.11 o 
  -6   5   8        0.05        3.71      3.39 o 
  -5   5   8     1600.83     1552.49     34.14 o 
  -4   5   8     1114.74     1262.20     30.90 o 
  -3   5   8     3271.65     3347.40    142.27 o 
  -2   5   8     1264.97     1258.96     34.29 o 
  -1   5   8     1994.06     2155.45     50.16 o 
   0   5   8      460.16      441.77     32.46 o 
   1   5   8      399.02      421.23     14.52 o 
   2   5   8       82.41       68.31     14.83 o 
   3   5   8        0.28        7.64      6.06 o 
   4   5   8     1020.14      940.54     37.70 o 
   5   5   8      243.17      265.89     14.11 o 
   6   5   8      412.29      413.40     28.91 o 
   7   5   8      784.94      793.43     34.36 o 
   8   5   8       15.90       17.37      8.87 o 
   9   5   8       30.48       31.48     15.00 o 
  10   5   8     1012.90     1127.47     56.94 o 
  11   5   8       21.84       38.98     14.81 o 
  12   5   8       17.95       27.03     10.07 o 
  13   5   8        8.89        5.09     11.16 o 
 -14   6   8      411.30      385.95     28.40 o 
 -13   6   8      329.70      356.18     45.12 o 
 -12   6   8      151.23      127.61     25.82 o 
 -11   6   8       16.72       14.98      4.47 o 
 -10   6   8      651.16      625.92     27.15 o 
  -9   6   8       84.93       94.16     17.01 o 
  -8   6   8      452.24      456.99     10.65 o 
  -7   6   8      135.64      124.32      7.60 o 
  -6   6   8       22.37       15.37      6.17 o 
  -5   6   8        0.28        5.71      4.26 o 
  -4   6   8      155.17      140.64      9.20 o 
  -3   6   8     2149.66     2203.42     35.84 o 
  -2   6   8      167.52      158.97      5.39 o 
  -1   6   8       50.51       47.04      7.89 o 
   0   6   8      786.07      769.75     30.79 o 
   1   6   8        0.13        1.73      6.13 o 
   2   6   8     1990.35     1943.42     38.53 o 
   3   6   8     3398.78     3210.66     83.14 o 
   4   6   8     6169.51     6424.73    112.82 o 
   5   6   8     1215.93     1212.08     33.35 o 
   6   6   8       78.39       73.01     12.86 o 
   7   6   8     1141.06     1104.28     45.62 o 
   8   6   8      364.84      395.17     44.17 o 
   9   6   8      687.33      722.10     25.30 o 
  10   6   8       78.03       45.02     17.50 o 
  11   6   8       31.19       22.75     13.49 o 
  12   6   8       51.08       37.38     16.06 o 
 -13   7   8       17.09       19.49      6.84 o 
 -12   7   8      189.45      185.18     27.93 o 
 -11   7   8       63.04       63.37     11.42 o 
 -10   7   8       47.06       42.02      8.03 o 
  -9   7   8      325.10      346.34      9.97 o 
  -8   7   8      371.91      393.27     14.46 o 
  -7   7   8        1.40        4.79      4.11 o 
  -6   7   8      388.61      412.97     19.15 o 
  -5   7   8      147.39      140.56     19.57 o 
  -4   7   8      218.48      215.58     13.12 o 
  -3   7   8      482.96      458.48     12.36 o 
  -2   7   8      431.29      421.51     19.62 o 
  -1   7   8     3163.02     3102.26     82.59 o 
   0   7   8     4379.04     4137.29     82.54 o 
   1   7   8        0.28        3.19      4.66 o 
   2   7   8        4.42        4.65      5.77 o 
   3   7   8        7.37       13.08      5.55 o 
   4   7   8      268.59      226.99     13.11 o 
   5   7   8       63.17       71.99     13.74 o 
   6   7   8      472.07      495.53     19.82 o 
   7   7   8        0.13        6.84      5.76 o 
   8   7   8      521.09      459.12     19.89 o 
   9   7   8     2068.04     2098.99     61.64 o 
  10   7   8      207.80      122.42     42.45 o 
  11   7   8      725.99      822.75     48.03 o 
 -12   8   8        4.20       10.19      6.19 o 
 -11   8   8      439.96      422.26     19.25 o 
 -10   8   8      322.09      332.52     16.07 o 
  -9   8   8       30.10       21.85      6.97 o 
  -8   8   8       83.97       81.77     13.37 o 
  -7   8   8       28.22       30.95      8.09 o 
  -6   8   8      558.53      573.73     19.06 o 
  -5   8   8      177.20      152.54     11.08 o 
  -4   8   8     1243.75     1218.06     31.77 o 
  -3   8   8        4.59       14.82      5.98 o 
  -2   8   8       10.88        5.83      6.84 o 
  -1   8   8      952.68      994.88     28.92 o 
   0   8   8       91.36       81.21     12.87 o 
   1   8   8      124.34      111.56     23.78 o 
   2   8   8      954.74      971.73     25.96 o 
   3   8   8      338.39      325.87     12.36 o 
   4   8   8       62.20       58.28     14.38 o 
   5   8   8       16.54        9.32      5.71 o 
   6   8   8        0.74       12.23      6.20 o 
   7   8   8       18.19       17.48      8.99 o 
   8   8   8      107.51       47.35     17.61 o 
   9   8   8       26.64       30.62     16.54 o 
  10   8   8       20.81       27.11     14.19 o 
 -11   9   8      665.70      692.08     34.59 o 
 -10   9   8       10.02       20.40      6.43 o 
  -9   9   8        1.77        8.96      4.74 o 
  -8   9   8        3.11        8.05      5.70 o 
  -7   9   8      269.33      243.73     17.27 o 
  -6   9   8      848.31      913.56     30.03 o 
  -5   9   8       40.89       29.91      7.69 o 
  -4   9   8      475.01      502.27     18.76 o 
  -3   9   8       63.90       44.23      9.78 o 
  -2   9   8      670.35      637.76     23.84 o 
  -1   9   8     1382.03     1448.54     50.24 o 
   0   9   8      271.61      323.52     16.63 o 
   1   9   8       26.29       13.85      7.67 o 
   2   9   8       24.28       21.12     10.55 o 
   3   9   8      741.43      703.50     25.07 o 
   4   9   8      207.85      210.98     40.07 o 
   5   9   8       73.80       76.23     20.06 o 
   6   9   8       54.86       68.73     15.42 o 
   7   9   8       35.10       24.99     13.84 o 
   8   9   8      280.40      292.93     23.91 o 
   9   9   8       19.62       17.13     13.01 o 
  -9  10   8       12.81       12.34      8.49 o 
  -8  10   8      107.22       72.50     18.60 o 
  -7  10   8       39.22       22.17      8.30 o 
  -6  10   8       23.04        3.90     14.31 o 
  -5  10   8       18.44       19.13      5.62 o 
  -4  10   8        0.43        4.17      4.07 o 
  -3  10   8        0.67        0.68      6.04 o 
  -2  10   8      107.82      104.36     12.89 o 
  -1  10   8      829.79      794.12     34.21 o 
   0  10   8       26.45       23.84      8.95 o 
   1  10   8      132.71      161.72     15.89 o 
   2  10   8      427.29      443.41     18.42 o 
   3  10   8      308.87      307.72     28.22 o 
   4  10   8       53.01       38.57      8.64 o 
   5  10   8        5.91        2.57      4.67 o 
   6  10   8        0.34        2.56      8.99 o 
   7  10   8      127.58      109.87     25.69 o 
  -6  11   8       95.43       77.34     25.89 o 
  -5  11   8       33.47       32.27     12.55 o 
  -4  11   8        6.58        3.33      7.62 o 
  -3  11   8       54.62       43.12     10.88 o 
  -2  11   8        5.66        6.51      5.97 o 
  -1  11   8       42.93       33.74     10.99 o 
   0  11   8      143.50      120.61     33.65 o 
   1  11   8      180.33      185.92     18.10 o 
   2  11   8      206.46      225.91     35.42 o 
   3  11   8      101.01       69.48     17.24 o 
   4  11   8       65.23       53.54     18.14 o 
 -15   0   9        4.44      -16.09     21.34 o 
 -13   0   9       33.63       23.35      8.15 o 
 -11   0   9     1613.81     1713.62     38.59 o 
  -9   0   9     2470.56     2352.21     55.72 o 
  -7   0   9      213.96      187.58      9.21 o 
  -5   0   9     1212.71     1757.60     32.04 o 
  -3   0   9     3607.42     3753.57     35.20 o 
  -1   0   9     2328.79     2456.96     51.11 o 
   1   0   9     1377.31     1318.86     34.42 o 
   3   0   9      270.08      283.78     13.50 o 
   5   0   9        4.88        4.27      4.21 o 
   7   0   9     1784.78     1900.02     30.89 o 
   9   0   9      232.13      208.79     16.10 o 
  11   0   9       31.56       40.68     24.17 o 
  13   0   9      419.84      412.64     24.12 o 
 -16   1   9      269.00      266.34     19.01 o 
 -15   1   9      990.04     1088.22     63.63 o 
 -14   1   9        5.54        5.78      4.17 o 
 -13   1   9        1.35        1.29      5.25 o 
 -12   1   9      176.96      171.35     10.13 o 
 -11   1   9     1997.56     1994.43     32.66 o 
 -10   1   9      197.88      177.43     10.05 o 
  -9   1   9        0.27        1.59      1.64 o 
  -8   1   9      741.88      810.71     19.35 o 
  -7   1   9     1457.96     1619.68     30.62 o 
  -6   1   9     1479.43     1621.92     29.15 o 
  -5   1   9     1684.47     1811.69     23.81 o 
  -4   1   9     1153.33     1206.13     33.74 o 
  -3   1   9       77.37       55.35      2.59 o 
  -2   1   9     8271.90     7676.17     69.47 o 
  -1   1   9     1340.31     1253.57     24.51 o 
   0   1   9      171.41      186.42      6.07 o 
   1   1   9     1909.70     1854.41     28.44 o 
   2   1   9      629.66      619.54     23.15 o 
   3   1   9      401.71      386.02     11.58 o 
   4   1   9       46.95       73.29     14.66 o 
   5   1   9      181.71      175.96      6.76 o 
   6   1   9      163.16      193.18      7.65 o 
   7   1   9      553.79      527.26     15.48 o 
   8   1   9        0.31       -5.51      5.51 o 
   9   1   9      297.59      306.48     11.11 o 
  10   1   9       38.58       50.19     10.65 o 
  11   1   9      252.61      245.94     20.06 o 
  12   1   9       32.94       19.69      8.27 o 
  13   1   9       16.38       12.64      9.39 o 
  14   1   9       68.64       71.91     24.26 o 
 -16   2   9      176.35      124.79     48.74 o 
 -15   2   9      204.95      211.38     19.93 o 
 -14   2   9       39.30       36.60      9.25 o 
 -13   2   9       90.27       89.04     14.46 o 
 -12   2   9      298.58      346.47     14.20 o 
 -11   2   9     1800.58     1843.83     35.25 o 
 -10   2   9      194.44      191.81      9.49 o 
  -9   2   9      866.17      849.29     17.56 o 
  -8   2   9        0.34        3.41      2.08 o 
  -7   2   9     3554.92     3640.03     44.23 o 
  -6   2   9     1050.24     1209.46     23.68 o 
  -5   2   9     1741.77     1764.19     36.65 o 
  -4   2   9     4184.87     3992.17     52.06 o 
  -3   2   9       93.96       80.38      4.02 o 
  -2   2   9     5461.92     5174.78     63.24 o 
  -1   2   9     1609.21     1588.21     22.26 o 
   0   2   9    10421.43    10018.28    169.65 o 
   1   2   9     7938.60     8226.72    153.19 o 
   2   2   9      986.81      947.05     19.30 o 
   3   2   9      188.42      205.24      9.57 o 
   4   2   9     1504.97     1571.49     28.32 o 
   5   2   9       32.17       32.47      5.31 o 
   6   2   9      229.84      239.57      8.29 o 
   7   2   9      191.78      178.51      8.64 o 
   8   2   9      710.46      692.69     64.31 o 
   9   2   9     1275.86     1376.66     24.18 o 
  10   2   9      219.84      254.03     58.89 o 
  11   2   9      117.04      117.42     27.39 o 
  12   2   9       12.06       11.83      8.93 o 
  13   2   9        0.01        2.42      7.19 o 
  14   2   9       68.23       59.74     14.97 o 
 -16   3   9      479.33      500.70     54.87 o 
 -15   3   9       68.50       36.86     11.59 o 
 -14   3   9        0.04        6.71      7.23 o 
 -13   3   9       21.05       18.02      4.37 o 
 -12   3   9       69.13       76.13     15.54 o 
 -11   3   9       21.67       16.02      4.92 o 
 -10   3   9       77.54       63.75     11.93 o 
  -9   3   9     2064.17     2039.21     29.75 o 
  -8   3   9      616.28      635.81     20.01 o 
  -7   3   9      153.89      161.60      5.65 o 
  -6   3   9      656.59      620.95      9.35 o 
  -5   3   9     4835.44     4774.26     70.49 o 
  -4   3   9      541.73      562.31     10.00 o 
  -3   3   9      402.86      530.05      8.44 o 
  -2   3   9    14682.59    14817.56    127.28 o 
  -1   3   9      675.26      631.97     14.54 o 
   0   3   9     1951.61     1927.90     31.53 o 
   1   3   9      804.15      938.20     16.20 o 
   2   3   9       87.47       83.55      6.16 o 
   3   3   9     3336.67     3437.51     91.83 o 
   4   3   9      600.56      614.46     12.98 o 
   5   3   9        0.14        3.76      4.40 o 
   6   3   9      447.77      409.86     15.62 o 
   7   3   9       67.97       94.14     21.55 o 
   8   3   9       40.95       46.40      8.84 o 
   9   3   9      105.76      109.96     24.08 o 
  10   3   9      357.97      341.25     29.39 o 
  11   3   9      240.27      235.50     50.36 o 
  12   3   9       19.14       30.10      9.53 o 
  13   3   9        3.02        9.50      5.52 o 
 -15   4   9       11.44       15.78      5.99 o 
 -14   4   9        0.06        9.78      4.65 o 
 -13   4   9      510.27      510.74     18.72 o 
 -12   4   9      386.34      413.51     23.15 o 
 -11   4   9      103.64       82.46     14.91 o 
 -10   4   9     1879.11     1925.81     36.93 o 
  -9   4   9       67.32       72.24     11.64 o 
  -8   4   9      663.69      703.44     12.73 o 
  -7   4   9       38.49       38.75      6.19 o 
  -6   4   9        3.61       17.05      3.69 o 
  -5   4   9      285.05      296.53      6.68 o 
  -4   4   9      731.26      723.60     14.68 o 
  -3   4   9     7471.72     7473.29    101.32 o 
  -2   4   9    14107.55    14089.88    168.00 o 
  -1   4   9      421.22      450.65     10.31 o 
   0   4   9        0.63        4.87      3.51 o 
   1   4   9       38.81       89.00     16.69 o 
   2   4   9     7394.51     7436.84    114.32 o 
   3   4   9     1366.17     1379.35     29.23 o 
   4   4   9      412.93      422.64     13.61 o 
   5   4   9      473.21      445.28     23.11 o 
   6   4   9       44.79       28.06      9.56 o 
   7   4   9     1054.60     1063.46     29.76 o 
   8   4   9        4.57        2.70      5.02 o 
   9   4   9     1169.73     1224.77     32.17 o 
  10   4   9      656.48      656.01     29.10 o 
  11   4   9       50.39       35.92     12.24 o 
  12   4   9      143.16      119.19     28.26 o 
  13   4   9      203.28      134.18     31.31 o 
 -15   5   9       10.20       15.42      6.12 o 
 -14   5   9        2.99        1.25      6.55 o 
 -13   5   9      168.73      195.15     27.89 o 
 -12   5   9       22.71       17.07      4.83 o 
 -11   5   9       94.12       87.84     13.19 o 
 -10   5   9     1594.15     1766.56     39.46 o 
  -9   5   9       20.66       26.24      5.26 o 
  -8   5   9      404.82      425.31     11.33 o 
  -7   5   9      606.72      608.13     13.71 o 
  -6   5   9      455.65      442.30     13.56 o 
  -5   5   9     3247.55     3161.87     45.84 o 
  -4   5   9     2001.13     1955.70     46.93 o 
  -3   5   9       82.11       74.95      4.93 o 
  -2   5   9        4.25        3.31      2.26 o 
  -1   5   9      477.53      517.71     11.06 o 
   0   5   9      120.21      106.31      5.80 o 
   1   5   9       38.42       23.85      6.80 o 
   2   5   9       64.58       51.77     10.87 o 
   3   5   9     2314.40     2302.05     46.39 o 
   4   5   9      386.79      356.15     10.80 o 
   5   5   9     4653.23     4893.88    148.98 o 
   6   5   9     1227.74     1243.81     50.15 o 
   7   5   9       16.34       17.02      7.97 o 
   8   5   9     1715.92     1649.74     77.86 o 
   9   5   9        0.64       -4.26      9.01 o 
  10   5   9      372.72      391.60     37.23 o 
  11   5   9      351.12      300.42     73.85 o 
  12   5   9       84.64       52.46     19.21 o 
 -14   6   9       29.61       20.07      9.69 o 
 -13   6   9        1.30        6.20      5.50 o 
 -12   6   9      675.10      751.51     35.37 o 
 -11   6   9      613.05      621.30     19.12 o 
 -10   6   9       79.45       82.70     12.27 o 
  -9   6   9      388.94      437.98     31.02 o 
  -8   6   9      117.81      125.67     10.42 o 
  -7   6   9       21.53       16.89      4.08 o 
  -6   6   9      193.76      187.34      7.94 o 
  -5   6   9     2192.74     2230.80     37.06 o 
  -4   6   9       23.17       22.66      5.87 o 
  -3   6   9     3569.60     3513.94     56.73 o 
  -2   6   9      332.95      358.48     11.93 o 
  -1   6   9      342.59      359.93      9.26 o 
   0   6   9     1796.16     1778.49     46.09 o 
   1   6   9     3323.75     3461.19     87.16 o 
   2   6   9      880.70      871.41     25.64 o 
   3   6   9     3783.53     3887.55     83.87 o 
   4   6   9     2442.52     2263.68     45.53 o 
   5   6   9     1140.88     1165.82     33.03 o 
   6   6   9      493.73      501.67     16.56 o 
   7   6   9      610.44      637.46     24.00 o 
   8   6   9      266.88      289.93     38.20 o 
   9   6   9       21.41       36.73     14.71 o 
  10   6   9      669.20      758.61     97.49 o 
  11   6   9       12.92       29.93     10.19 o 
  12   6   9       70.00       29.09     11.03 o 
 -13   7   9        5.65       16.21     10.45 o 
 -12   7   9       51.78       21.59     12.37 o 
 -11   7   9      322.95      305.70     18.07 o 
 -10   7   9      933.38      987.94     28.62 o 
  -9   7   9      737.03      748.26     42.56 o 
  -8   7   9      739.67      794.31     20.01 o 
  -7   7   9        0.49        3.20      4.23 o 
  -6   7   9     1547.98     1623.25     40.11 o 
  -5   7   9        6.40       13.14      4.84 o 
  -4   7   9     1830.97     1898.06     44.60 o 
  -3   7   9      259.58      276.73     15.89 o 
  -2   7   9        0.42        6.40      4.22 o 
  -1   7   9      820.69      788.47     41.43 o 
   0   7   9     2895.48     2853.24     74.20 o 
   1   7   9      753.61      751.24     23.69 o 
   2   7   9     4971.53     4893.68     86.26 o 
   3   7   9     1488.73     1395.19     26.73 o 
   4   7   9      780.28      786.60     28.01 o 
   5   7   9      190.05      210.87     15.99 o 
   6   7   9      419.46      419.62     14.39 o 
   7   7   9        0.16        5.81      6.61 o 
   8   7   9      979.01     1056.99     91.99 o 
   9   7   9      389.01      312.33     25.09 o 
  10   7   9       56.62       25.11     16.03 o 
  11   7   9      291.24      223.01     59.36 o 
 -12   8   9        3.78       14.86      7.07 o 
 -11   8   9      216.17      147.11     56.03 o 
 -10   8   9      740.65      837.63     34.99 o 
  -9   8   9        6.99        9.51      5.74 o 
  -8   8   9       33.77       34.69      7.39 o 
  -7   8   9       65.55       72.24     10.95 o 
  -6   8   9      480.85      490.42     14.50 o 
  -5   8   9      362.77      352.51     15.56 o 
  -4   8   9      303.64      297.94      8.63 o 
  -3   8   9      848.65      836.74     26.57 o 
  -2   8   9       10.31       11.66      7.91 o 
  -1   8   9      284.38      264.83     23.36 o 
   0   8   9        4.81        3.99      4.78 o 
   1   8   9      225.55      234.00     14.34 o 
   2   8   9        0.00        7.56      8.34 o 
   3   8   9      614.07      585.82     17.50 o 
   4   8   9      250.75      257.19     13.37 o 
   5   8   9      104.81      105.76     25.59 o 
   6   8   9      721.05      676.27     45.36 o 
   7   8   9      363.66      305.39     22.06 o 
   8   8   9      687.81      655.59     53.41 o 
   9   8   9        3.04        3.97     12.02 o 
  10   8   9      267.29      234.02     41.45 o 
 -10   9   9      438.97      466.60     22.84 o 
  -9   9   9      364.50      370.22     20.74 o 
  -8   9   9      623.18      605.70     30.86 o 
  -7   9   9       89.55      108.65     21.12 o 
  -6   9   9      481.77      511.56     14.92 o 
  -5   9   9       10.26        8.90      6.40 o 
  -4   9   9      958.80      900.94     50.69 o 
  -3   9   9       92.63      104.31     18.62 o 
  -2   9   9      372.21      321.83     11.32 o 
  -1   9   9      453.86      425.73     22.55 o 
   0   9   9       92.29       84.96     17.74 o 
   1   9   9      486.26      454.99     16.73 o 
   2   9   9     1568.73     1677.55     68.09 o 
   3   9   9      902.54      887.90     41.97 o 
   4   9   9      147.40      103.86     26.01 o 
   5   9   9      582.66      549.31     31.75 o 
   6   9   9       89.75       70.09     15.38 o 
   7   9   9       10.46        7.68      9.20 o 
   8   9   9      387.25      402.70     35.42 o 
  -9  10   9       27.12        7.03      6.40 o 
  -8  10   9       46.00       30.50      7.74 o 
  -7  10   9      262.20      249.18     18.60 o 
  -6  10   9      199.95      219.56     15.90 o 
  -5  10   9       64.49       54.67     12.13 o 
  -4  10   9      203.39      185.50     30.58 o 
  -3  10   9       78.09       78.41     12.13 o 
  -2  10   9      107.35      129.05     30.48 o 
  -1  10   9       69.90       63.40     12.08 o 
   0  10   9      166.00      153.79     15.29 o 
   1  10   9      223.03      258.60     31.83 o 
   2  10   9      592.40      660.58     27.72 o 
   3  10   9      288.95      283.55     24.44 o 
   4  10   9        0.39        7.07      9.59 o 
   5  10   9      592.70      580.85     28.32 o 
   6  10   9        5.18        7.20     10.77 o 
  -6  11   9       17.78        7.99      8.15 o 
  -5  11   9      175.36      195.71     30.61 o 
  -4  11   9        0.59        5.05      5.19 o 
  -3  11   9       37.93       40.52     15.67 o 
  -2  11   9      505.99      501.99     23.78 o 
  -1  11   9        0.69        3.67      5.19 o 
   0  11   9      322.04      262.90     13.83 o 
   1  11   9      210.05      203.37     17.49 o 
   2  11   9       67.69       51.44     15.35 o 
   3  11   9       13.28       17.56      8.94 o 
   4  11   9       98.64       79.01     26.07 o 
 -16   0  10      146.52      119.55     71.73 o 
 -14   0  10      478.88      450.97     16.16 o 
 -12   0  10      917.67      888.70     24.06 o 
 -10   0  10       17.47       11.26      3.45 o 
  -8   0  10     2644.70     2874.89     45.16 o 
  -6   0  10        9.51        3.86      2.15 o 
  -4   0  10     1378.19     1234.57     30.64 o 
  -2   0  10     5083.71     4588.56     26.18 o 
   0   0  10     2146.72     1985.66     42.36 o 
   2   0  10      162.04      109.23     14.33 o 
   4   0  10     4387.88     4465.10    201.74 o 
   6   0  10     5813.50     6003.14     94.70 o 
   8   0  10      470.36      546.22     23.96 o 
  10   0  10      378.35      399.96     21.95 o 
  12   0  10        5.05       11.72      8.91 o 
  14   0  10      160.89      136.22     62.98 o 
 -16   1  10        7.99       15.29     12.04 o 
 -15   1  10      232.51      310.33     28.30 o 
 -14   1  10      164.11      157.62     18.40 o 
 -13   1  10      353.59      397.95     11.66 o 
 -12   1  10      653.25      697.02     20.64 o 
 -11   1  10       36.41       32.17      6.74 o 
 -10   1  10      513.83      497.29     19.78 o 
  -9   1  10      342.49      357.71     11.29 o 
  -8   1  10       52.07       67.64      4.10 o 
  -7   1  10     1457.98     1481.04     26.35 o 
  -6   1  10     1793.26     1986.11     34.54 o 
  -5   1  10     9954.55     9766.03    121.41 o 
  -4   1  10     6428.66     6520.56     56.74 o 
  -3   1  10     6208.34     5983.10     52.91 o 
  -2   1  10      207.78      261.70      6.58 o 
  -1   1  10      849.75      758.55     17.86 o 
   0   1  10     2672.37     2409.27    129.55 o 
   1   1  10      616.33      769.52     28.18 o 
   2   1  10     1518.26     1567.23     53.44 o 
   3   1  10     4184.79     4038.22     59.60 o 
   4   1  10     3968.85     3954.11     74.70 o 
   5   1  10      117.82      106.61      7.17 o 
   6   1  10       12.67       14.94      5.75 o 
   7   1  10     3129.82     3240.82     70.47 o 
   8   1  10      371.92      398.56     15.33 o 
   9   1  10     1405.61     1479.63     33.59 o 
  10   1  10       93.22       86.42     17.43 o 
  11   1  10      157.10      163.03     41.89 o 
  12   1  10        3.24       -4.01      8.00 o 
  13   1  10      110.88       87.59     21.96 o 
  14   1  10      112.37       85.48     23.93 o 
 -16   2  10       86.98       49.12     22.62 o 
 -15   2  10      229.94      249.23     16.29 o 
 -14   2  10       55.43       49.19     12.67 o 
 -13   2  10       18.97       12.03      6.96 o 
 -12   2  10      432.30      437.58     11.32 o 
 -11   2  10        4.87        1.63      3.68 o 
 -10   2  10      238.07      246.21      7.85 o 
  -9   2  10      205.57      179.43      7.47 o 
  -8   2  10     1901.54     1885.00     13.69 o 
  -7   2  10     2487.49     2430.22     40.60 o 
  -6   2  10      867.65      936.53     21.83 o 
  -5   2  10      433.05      423.21      8.71 o 
  -4   2  10     2869.67     3233.65     60.08 o 
  -3   2  10     3446.37     3517.27     62.89 o 
  -2   2  10     4693.07     4690.58    102.81 o 
  -1   2  10        0.16       -1.07      2.83 o 
   0   2  10    11317.20    10853.05    193.21 o 
   1   2  10     5797.12     5624.40     55.82 o 
   2   2  10     2827.30     2862.02     61.49 o 
   3   2  10      103.05      110.47      7.19 o 
   4   2  10     1418.01     1535.80     33.96 o 
   5   2  10       64.32       72.08     11.17 o 
   6   2  10        7.15       11.47      4.09 o 
   7   2  10      141.61      106.65     19.68 o 
   8   2  10       39.53       47.85      9.63 o 
   9   2  10      146.68      143.77     39.19 o 
  10   2  10     1433.17     1610.32     59.67 o 
  11   2  10      654.46      712.99     25.59 o 
  12   2  10      200.86      215.32     53.58 o 
  13   2  10      119.85      103.86     39.47 o 
 -16   3  10      247.24      274.96     49.89 o 
 -15   3  10       15.05       11.16      7.33 o 
 -14   3  10      498.82      540.50     21.65 o 
 -13   3  10      221.15      249.25     13.42 o 
 -12   3  10     1725.60     1768.89     40.51 o 
 -11   3  10      390.24      395.20     16.54 o 
 -10   3  10      218.72      228.42      8.11 o 
  -9   3  10     4299.10     4402.74     86.29 o 
  -8   3  10       26.66       28.71      6.07 o 
  -7   3  10      189.69      203.95      6.92 o 
  -6   3  10     1354.28     1314.81     21.97 o 
  -5   3  10       83.46       94.88      4.76 o 
  -4   3  10      609.33      549.58     15.58 o 
  -3   3  10      139.95      134.73      5.70 o 
  -2   3  10     4087.76     4262.51     49.24 o 
  -1   3  10     2425.16     2135.82     36.99 o 
   0   3  10      168.69      123.43      9.08 o 
   1   3  10     1414.77     1390.09     33.44 o 
   2   3  10     2472.57     2493.44     50.37 o 
   3   3  10     1178.34     1158.39     25.26 o 
   4   3  10       87.52       90.36     15.63 o 
   5   3  10      120.18      143.61      6.14 o 
   6   3  10     3221.40     3382.29     73.62 o 
   7   3  10     2331.11     2473.41     74.95 o 
   8   3  10      394.25      377.07     16.43 o 
   9   3  10      173.29      153.10     45.34 o 
  10   3  10       88.03      107.89     37.26 o 
  11   3  10      206.62      208.04     51.89 o 
  12   3  10       35.46       24.73      8.66 o 
  13   3  10       27.74       19.89     11.41 o 
 -15   4  10       63.16       42.29     12.14 o 
 -14   4  10       20.09       20.25      9.03 o 
 -13   4  10      523.91      440.56     25.23 o 
 -12   4  10      127.14      107.30     14.89 o 
 -11   4  10       67.75       60.99     10.69 o 
 -10   4  10       66.42       63.65     10.78 o 
  -9   4  10      247.76      241.47      9.46 o 
  -8   4  10     1701.50     1724.92     37.28 o 
  -7   4  10     3095.08     3219.32     66.06 o 
  -6   4  10      122.13      132.47      7.95 o 
  -5   4  10      620.48      608.01      9.44 o 
  -4   4  10      482.21      372.66      7.19 o 
  -3   4  10        3.22        1.44      2.22 o 
  -2   4  10      432.16      402.09      8.85 o 
  -1   4  10     2412.70     2405.05     43.31 o 
   0   4  10      304.43      341.37     12.12 o 
   1   4  10     3517.46     3557.26     53.13 o 
   2   4  10      150.81      166.24     10.07 o 
   3   4  10       28.99       33.88      8.24 o 
   4   4  10      897.33      907.23     24.43 o 
   5   4  10     8357.48     8212.18    296.47 o 
   6   4  10     1519.80     1559.73     87.61 o 
   7   4  10      597.34      642.00     21.16 o 
   8   4  10      353.68      371.11     16.32 o 
   9   4  10       10.84        1.40      9.19 o 
  10   4  10      419.88      408.77     18.36 o 
  11   4  10       64.93       68.46     18.07 o 
  12   4  10       21.21       15.45      7.92 o 
  13   4  10       73.16       80.72     22.06 o 
 -15   5  10       94.36       83.18     35.14 o 
 -14   5  10      119.40      131.67     34.00 o 
 -13   5  10        1.56        2.66      5.38 o 
 -12   5  10      623.45      574.51     26.23 o 
 -11   5  10      173.84      198.34     23.09 o 
 -10   5  10      108.99       87.74     10.38 o 
  -9   5  10      771.36      829.26     17.84 o 
  -8   5  10      995.03      983.30     21.05 o 
  -7   5  10     1738.06     1886.59     46.01 o 
  -6   5  10       33.52       32.89      5.38 o 
  -5   5  10      768.56      743.05     23.36 o 
  -4   5  10      591.31      520.23     13.43 o 
  -3   5  10     1983.98     2107.44     44.53 o 
  -2   5  10      864.29      825.13     31.15 o 
  -1   5  10       27.51       30.70      6.84 o 
   0   5  10      993.67      850.83     27.46 o 
   1   5  10      214.27      238.51      9.57 o 
   2   5  10     2215.31     2260.92     43.42 o 
   3   5  10     1099.60     1034.57     30.32 o 
   4   5  10      274.55      316.70     23.00 o 
   5   5  10       45.39       29.80      9.05 o 
   6   5  10       34.31       26.11      7.20 o 
   7   5  10      136.64      127.55     24.02 o 
   8   5  10      620.10      571.92     55.75 o 
   9   5  10       82.47       73.51     16.71 o 
  10   5  10      324.50      287.09     32.04 o 
  11   5  10      320.86      273.73     23.76 o 
  12   5  10      910.09      878.06     39.73 o 
 -14   6  10        1.99        5.81      6.94 o 
 -13   6  10       47.22       34.09     15.78 o 
 -12   6  10       14.38       22.70     10.73 o 
 -11   6  10      711.24      803.77     24.45 o 
 -10   6  10      235.84      239.14     15.98 o 
  -9   6  10       66.23       57.66      9.56 o 
  -8   6  10      209.03      210.05      9.52 o 
  -7   6  10     1088.41     1137.38     21.89 o 
  -6   6  10     2361.12     2348.88     38.40 o 
  -5   6  10      269.88      290.81      9.86 o 
  -4   6  10     1251.87     1254.22     27.82 o 
  -3   6  10       41.68       35.71      7.73 o 
  -2   6  10      536.51      537.36     11.99 o 
  -1   6  10       61.71       53.55     10.14 o 
   0   6  10      335.14      386.97     11.63 o 
   1   6  10      596.67      650.98     22.86 o 
   2   6  10      501.40      509.86     17.25 o 
   3   6  10       27.20       36.21      9.29 o 
   4   6  10     1355.04     1327.14     38.55 o 
   5   6  10     1397.18     1370.89     32.55 o 
   6   6  10      145.42      182.00     24.02 o 
   7   6  10      165.63      152.04     34.50 o 
   8   6  10       36.87       18.51      9.61 o 
   9   6  10     1199.38     1219.00     82.09 o 
  10   6  10     1141.56     1143.12     64.56 o 
  11   6  10      155.55      123.52     34.14 o 
 -13   7  10       93.18       88.90     24.14 o 
 -12   7  10       14.98       13.75      6.13 o 
 -11   7  10     1151.71     1126.78     41.35 o 
 -10   7  10      328.14      343.53     12.40 o 
  -9   7  10       13.31       20.31      5.63 o 
  -8   7  10       62.22       63.84     10.70 o 
  -7   7  10      150.15      166.87      9.86 o 
  -6   7  10       78.33       83.30     15.22 o 
  -5   7  10     1830.33     1909.20     30.41 o 
  -4   7  10       13.43       14.26      3.30 o 
  -3   7  10      335.64      319.05     13.06 o 
  -2   7  10       73.69       89.54     14.81 o 
  -1   7  10       44.44       48.41     11.35 o 
   0   7  10       92.20      118.65     11.75 o 
   1   7  10      856.07      839.99     29.30 o 
   2   7  10      696.96      683.28     20.68 o 
   3   7  10       21.04       22.82      7.28 o 
   4   7  10      289.00      281.40     26.90 o 
   5   7  10     2449.74     2388.29     40.88 o 
   6   7  10        8.03       14.63      8.65 o 
   7   7  10     1764.87     1697.01     67.42 o 
   8   7  10      402.57      346.10     24.54 o 
   9   7  10      268.56      231.28     60.21 o 
  10   7  10       14.55       20.02     12.10 o 
 -12   8  10       73.88       61.62     13.56 o 
 -11   8  10      330.85      359.32     26.73 o 
 -10   8  10        2.82        8.50      6.39 o 
  -9   8  10        0.60        7.75      4.13 o 
  -8   8  10      362.62      401.07     15.51 o 
  -7   8  10      146.03      111.04     19.69 o 
  -6   8  10       31.96       39.33      8.66 o 
  -5   8  10       13.96       13.48      4.80 o 
  -4   8  10      320.98      287.34     11.11 o 
  -3   8  10     1979.90     2101.29     56.53 o 
  -2   8  10        1.71       -6.64      7.24 o 
  -1   8  10      189.90      189.63     10.54 o 
   0   8  10       46.51       35.46     10.33 o 
   1   8  10        1.78        8.84      7.04 o 
   2   8  10       51.42       67.23     14.27 o 
   3   8  10      160.00      134.08     24.17 o 
   4   8  10        1.65        3.24      7.59 o 
   5   8  10      964.61      789.56     71.62 o 
   6   8  10       28.31       21.43      7.28 o 
   7   8  10       10.68        3.91      9.87 o 
   8   8  10      100.33      133.33     31.05 o 
   9   8  10       36.25       27.06     15.86 o 
 -10   9  10     1302.31     1289.55     62.55 o 
  -9   9  10      210.67      241.37     18.65 o 
  -8   9  10        5.92        7.49      6.96 o 
  -7   9  10       94.67       67.43     15.98 o 
  -6   9  10       23.51       24.47      8.68 o 
  -5   9  10       49.11       69.41     13.63 o 
  -4   9  10      152.91      139.01     25.63 o 
  -3   9  10       31.20       21.91      5.43 o 
  -2   9  10      121.14      135.53     23.62 o 
  -1   9  10        1.45        6.79      4.37 o 
   0   9  10        4.59        9.35      6.09 o 
   1   9  10       39.94       29.83      8.25 o 
   2   9  10     1364.37     1379.60     56.65 o 
   3   9  10        0.06        0.58      9.13 o 
   4   9  10      239.98      236.02     14.20 o 
   5   9  10        2.89        4.44      8.32 o 
   6   9  10      356.37      355.91     18.97 o 
   7   9  10       81.24       70.64     21.31 o 
   8   9  10        1.90       15.43      9.95 o 
  -8  10  10      277.05      256.34     16.84 o 
  -7  10  10       87.93       61.18     21.00 o 
  -6  10  10      286.24      307.32     15.84 o 
  -5  10  10      237.50      248.66     18.43 o 
  -4  10  10        7.95        3.00     10.74 o 
  -3  10  10      243.49      241.36     16.39 o 
  -2  10  10      130.18      113.66     20.07 o 
  -1  10  10      148.12      151.82     19.67 o 
   0  10  10        1.10        7.58      5.56 o 
   1  10  10       44.78       49.66     13.86 o 
   2  10  10      439.49      494.59     31.95 o 
   3  10  10      752.75      762.13     41.69 o 
   4  10  10       54.97       29.88     10.84 o 
   5  10  10        9.68        2.32      9.75 o 
   6  10  10        4.19       10.32      8.44 o 
  -5  11  10       11.78        2.48      8.33 o 
  -4  11  10        0.18        1.82      6.38 o 
  -3  11  10       69.03       52.68     16.84 o 
  -2  11  10       26.55       23.33      8.79 o 
  -1  11  10        0.02        2.43      7.72 o 
   0  11  10       34.67       19.98      9.74 o 
   1  11  10       22.72        7.25      9.81 o 
   2  11  10      290.05      278.58     24.28 o 
   3  11  10       52.02       52.12     19.61 o 
 -15   0  11      394.75      430.82     31.52 o 
 -13   0  11      269.76      318.16     33.92 o 
 -11   0  11      444.99      477.61     12.24 o 
  -9   0  11     1081.77     1030.03     27.45 o 
  -7   0  11      249.56      231.51      5.05 o 
  -5   0  11     1697.26     1493.45     23.62 o 
  -3   0  11    17391.22    19199.72    108.94 o 
  -1   0  11    17277.68    18106.73    203.85 o 
   1   0  11     2737.35     2586.22     57.20 o 
   3   0  11     2859.45     3336.06     67.15 o 
   5   0  11       40.29       27.56      8.75 o 
   7   0  11        0.32       12.58      8.88 o 
   9   0  11       99.69       75.89     16.05 o 
  11   0  11       79.01       81.43     27.20 o 
  13   0  11        5.43       -5.58     14.88 o 
 -16   1  11        0.65       15.21     10.71 o 
 -15   1  11        3.74        9.09     12.66 o 
 -14   1  11      559.86      652.09     32.55 o 
 -13   1  11       82.70       73.77     17.65 o 
 -12   1  11       15.52       11.65      4.95 o 
 -11   1  11      150.23      140.29      7.22 o 
 -10   1  11     1475.34     1467.93     31.57 o 
  -9   1  11      755.95      763.13     13.84 o 
  -8   1  11     3113.75     3030.25     58.95 o 
  -7   1  11      251.80      266.25      6.47 o 
  -6   1  11      163.82      272.12      5.84 o 
  -5   1  11        2.56        8.32      2.63 o 
  -4   1  11     1495.81     1475.75     23.01 o 
  -3   1  11    10581.98    10370.54     97.74 o 
  -2   1  11     1066.97      995.22     15.14 o 
  -1   1  11      509.82      602.61     18.06 o 
   0   1  11       67.13       55.71      5.79 o 
   1   1  11     1989.02     2048.19     66.95 o 
   2   1  11     4168.12     4070.05     91.48 o 
   3   1  11     5752.76     5685.49    195.36 o 
   4   1  11       13.44        3.10      5.75 o 
   5   1  11       11.92       11.53      3.56 o 
   6   1  11      184.04      172.36      7.31 o 
   7   1  11      194.68      202.82     22.63 o 
   8   1  11       42.10       37.48      6.84 o 
   9   1  11      102.92       80.40     11.63 o 
  10   1  11     1436.41     1384.58     57.19 o 
  11   1  11      301.11      277.35     14.79 o 
  12   1  11       33.18       32.08     11.41 o 
  13   1  11       74.31       58.07     19.78 o 
 -16   2  11       15.61       23.13     11.15 o 
 -15   2  11       49.78       60.14     26.40 o 
 -14   2  11       47.76       45.92     13.13 o 
 -13   2  11     1116.54     1291.38     52.76 o 
 -12   2  11     2003.00     2169.88     36.87 o 
 -11   2  11        9.68        5.34      3.46 o 
 -10   2  11      910.01      960.86     20.01 o 
  -9   2  11       10.89       10.61      3.65 o 
  -8   2  11     1450.44     1509.45     26.18 o 
  -7   2  11     4041.27     3952.85     50.28 o 
  -6   2  11      177.15      185.07      3.16 o 
  -5   2  11     1615.57     1788.84     33.36 o 
  -4   2  11      307.29      408.35      9.38 o 
  -3   2  11     4564.16     5087.06     93.60 o 
  -2   2  11     3837.13     3846.38     99.37 o 
  -1   2  11    17022.61    18175.73    400.20 o 
   0   2  11     1621.29     1876.67     36.73 o 
   1   2  11       18.65       22.56      4.76 o 
   2   2  11     2780.83     2932.00     59.91 o 
   3   2  11      590.52      553.63     12.87 o 
   4   2  11     1373.69     1366.70     49.51 o 
   5   2  11        2.56        9.76      3.28 o 
   6   2  11      618.10      669.27     25.73 o 
   7   2  11       34.75       35.72      8.64 o 
   8   2  11        3.95        9.53      5.35 o 
   9   2  11        0.03        4.59      6.69 o 
  10   2  11      887.09      908.48     44.10 o 
  11   2  11      413.14      457.82     23.01 o 
  12   2  11        3.54      -10.87     10.87 o 
  13   2  11      178.72       84.89     46.67 o 
 -15   3  11       28.19       15.48      8.78 o 
 -14   3  11       60.90       52.41     11.60 o 
 -13   3  11     2067.94     2178.11     61.02 o 
 -12   3  11        0.46        1.12     11.35 o 
 -11   3  11      140.36      135.39      5.88 o 
 -10   3  11      197.78      199.01      7.47 o 
  -9   3  11        2.87        4.98      3.30 o 
  -8   3  11     3319.09     3422.14     62.94 o 
  -7   3  11       39.71       40.97      6.22 o 
  -6   3  11      358.89      455.67      8.33 o 
  -5   3  11     2334.34     2444.41     28.05 o 
  -4   3  11      103.80      116.98      5.74 o 
  -3   3  11     2464.75     2605.97     51.13 o 
  -2   3  11     5659.37     5535.17     64.76 o 
  -1   3  11     6382.30     5937.18     94.43 o 
   0   3  11     3020.56     2833.20     56.48 o 
   1   3  11      848.25      809.53     20.74 o 
   2   3  11        1.56        6.14      4.06 o 
   3   3  11      144.43      135.35      7.81 o 
   4   3  11      870.08      923.73     24.23 o 
   5   3  11       79.33      119.23     22.71 o 
   6   3  11        7.61        7.44      4.64 o 
   7   3  11      991.16     1116.99     26.44 o 
   8   3  11        0.17       -2.42      5.88 o 
   9   3  11        8.81        5.88      9.45 o 
  10   3  11      437.29      511.43     43.49 o 
  11   3  11       48.11       68.74     11.00 o 
  12   3  11       57.49       57.43     16.59 o 
  13   3  11      286.53      278.04     18.39 o 
 -15   4  11       31.87       47.07     15.09 o 
 -14   4  11       16.82       27.26      8.99 o 
 -13   4  11       90.24       68.59     17.43 o 
 -12   4  11      130.08      107.11     16.49 o 
 -11   4  11       50.88       60.31     10.52 o 
 -10   4  11      166.05      186.39      7.67 o 
  -9   4  11        0.83        3.10      2.97 o 
  -8   4  11      591.43      673.39     14.95 o 
  -7   4  11      407.90      406.87      9.76 o 
  -6   4  11     2123.09     2018.08     38.95 o 
  -5   4  11     2490.69     2456.92     21.79 o 
  -4   4  11      781.30      717.54     14.57 o 
  -3   4  11      382.78      444.63     11.61 o 
  -2   4  11     5786.05     5775.18    101.50 o 
  -1   4  11     1852.37     1994.68     47.04 o 
   0   4  11      255.95      258.00      6.83 o 
   1   4  11      245.98      256.98     13.59 o 
   2   4  11     2409.26     2369.71     27.91 o 
   3   4  11      570.57      533.92     14.61 o 
   4   4  11      668.11      648.54     26.95 o 
   5   4  11     3065.43     3106.57     83.62 o 
   6   4  11     6261.38     6487.84    266.08 o 
   7   4  11      159.60      161.13     15.29 o 
   8   4  11      154.47      141.59     18.17 o 
   9   4  11      328.85      279.74     63.34 o 
  10   4  11       76.11       81.07     27.26 o 
  11   4  11      386.53      345.13     23.69 o 
  12   4  11      116.97      112.43     27.82 o 
 -14   5  11        1.86        1.93     11.23 o 
 -13   5  11        1.47        4.08      5.79 o 
 -12   5  11       58.91       58.49     13.22 o 
 -11   5  11       15.46       17.04      5.04 o 
 -10   5  11      195.54      155.99     11.92 o 
  -9   5  11     1852.18     1759.15     35.64 o 
  -8   5  11        1.40        5.22      3.04 o 
  -7   5  11      155.25      142.39      6.21 o 
  -6   5  11      134.94      147.50      5.79 o 
  -5   5  11      414.71      462.49     16.99 o 
  -4   5  11     7045.88     7246.70    337.50 o 
  -3   5  11      211.20      217.62      7.67 o 
  -2   5  11      710.63      670.61     17.92 o 
  -1   5  11      103.01       90.36      6.22 o 
   0   5  11     2062.25     2213.78     26.48 o 
   1   5  11     2767.93     2817.57     45.32 o 
   2   5  11     7930.31     7607.54     81.46 o 
   3   5  11     1373.22     1333.69     41.02 o 
   4   5  11       61.21       79.03     17.87 o 
   5   5  11       72.27       67.06     15.72 o 
   6   5  11      336.45      336.42     11.14 o 
   7   5  11        9.66        7.26      6.26 o 
   8   5  11       65.37       53.06     19.92 o 
   9   5  11        7.39        3.82      8.90 o 
  10   5  11      188.18      215.81     19.65 o 
  11   5  11      507.02      509.80     28.72 o 
  12   5  11      297.30      299.63     27.11 o 
 -14   6  11      162.17      134.82     46.61 o 
 -13   6  11      134.14      122.13     33.12 o 
 -12   6  11      357.63      394.63     18.93 o 
 -11   6  11     1017.95     1022.79     39.90 o 
 -10   6  11       64.19       46.00      8.67 o 
  -9   6  11       86.08       98.15     16.75 o 
  -8   6  11      244.40      215.86      6.76 o 
  -7   6  11      777.09      772.21     18.21 o 
  -6   6  11      145.58      159.71      9.40 o 
  -5   6  11      246.91      226.07      8.02 o 
  -4   6  11      916.72      921.87     23.62 o 
  -3   6  11     1115.71     1082.93     26.07 o 
  -2   6  11      156.59      167.49      9.23 o 
  -1   6  11      237.98      246.83      9.72 o 
   0   6  11      976.05      968.16     36.24 o 
   1   6  11      269.34      257.05     15.20 o 
   2   6  11        2.61        0.09      8.14 o 
   3   6  11       42.41       27.29     11.27 o 
   4   6  11      735.70      740.80     30.41 o 
   5   6  11     3995.02     4142.26    116.77 o 
   6   6  11       32.22       21.39      6.49 o 
   7   6  11      257.49      252.80     22.96 o 
   8   6  11       63.74       60.31     18.25 o 
   9   6  11      168.73      178.58     52.33 o 
  10   6  11        1.15       -8.01     17.67 o 
  11   6  11      198.50      184.10     55.48 o 
 -13   7  11      353.27      294.70     29.21 o 
 -12   7  11      138.81      147.47     26.09 o 
 -11   7  11      130.13      149.06     23.12 o 
 -10   7  11      148.35      155.86     28.83 o 
  -9   7  11       49.85       49.88      7.78 o 
  -8   7  11      100.67       94.53     13.93 o 
  -7   7  11       18.74       17.30      4.73 o 
  -6   7  11       47.38       52.35      9.52 o 
  -5   7  11        5.11       11.81      5.08 o 
  -4   7  11      139.00      147.51      6.84 o 
  -3   7  11        5.90       10.49      4.62 o 
  -2   7  11     2415.13     2372.98     40.92 o 
  -1   7  11       30.45       41.29      9.45 o 
   0   7  11      958.84      980.54     27.17 o 
   1   7  11       14.44       12.96     12.25 o 
   2   7  11      853.73      877.67     38.12 o 
   3   7  11      179.01      221.21     14.72 o 
   4   7  11       94.79       89.74     18.55 o 
   5   7  11      151.81      121.88     23.71 o 
   6   7  11        0.29        3.25      7.01 o 
   7   7  11      438.36      399.82     24.85 o 
   8   7  11     1301.21     1255.72     39.08 o 
   9   7  11      130.05      123.84     42.38 o 
  10   7  11      722.40      685.51     32.93 o 
 -12   8  11       16.17       14.63      7.59 o 
 -11   8  11      192.96      200.39     19.34 o 
 -10   8  11        9.61       13.84      7.15 o 
  -9   8  11      280.36      301.16     16.34 o 
  -8   8  11      286.80      286.19     13.35 o 
  -7   8  11      833.20      866.68     36.31 o 
  -6   8  11       28.42       30.52      6.21 o 
  -5   8  11       71.79       64.62     11.05 o 
  -4   8  11      313.59      293.19     11.58 o 
  -3   8  11      642.95      676.61     19.19 o 
  -2   8  11       22.52       25.56      7.56 o 
  -1   8  11      108.26       98.20     23.33 o 
   0   8  11      340.72      344.76     12.91 o 
   1   8  11       59.83       59.06     13.11 o 
   2   8  11      243.69      248.43     12.02 o 
   3   8  11      148.78      157.92     30.39 o 
   4   8  11      105.37       86.75     16.47 o 
   5   8  11     1413.72     1639.64     79.02 o 
   6   8  11       59.67       49.59     14.85 o 
   7   8  11      250.13      258.19     25.77 o 
   8   8  11       12.49       22.53     10.26 o 
   9   8  11      156.62      171.32     37.85 o 
 -10   9  11      676.72      602.32     26.05 o 
  -9   9  11      171.85      163.02     17.69 o 
  -8   9  11       55.68       27.37     11.36 o 
  -7   9  11      969.32      933.71     28.53 o 
  -6   9  11       82.12       82.06     20.04 o 
  -5   9  11       10.26       11.26      5.32 o 
  -4   9  11       32.19       34.41      7.94 o 
  -3   9  11      494.19      548.51     14.08 o 
  -2   9  11      252.18      254.12     21.90 o 
  -1   9  11      209.60      196.40     10.45 o 
   0   9  11      116.19       98.60     19.70 o 
   1   9  11      522.85      521.85     17.61 o 
   2   9  11      327.08      312.14     25.18 o 
   3   9  11       12.39       12.66      7.14 o 
   4   9  11      160.01      176.53     21.22 o 
   5   9  11      170.35      129.87     31.60 o 
   6   9  11      112.69      121.95     27.93 o 
   7   9  11      285.56      287.91     39.31 o 
   8   9  11       39.99       45.63     46.45 o 
  -8  10  11      581.38      575.21     43.98 o 
  -7  10  11      489.33      481.41     23.65 o 
  -6  10  11        5.10        5.71      9.47 o 
  -5  10  11      118.35      111.53     29.00 o 
  -4  10  11        9.27       -0.28      7.23 o 
  -3  10  11      165.95      164.87     14.21 o 
  -2  10  11       25.20       30.48      7.80 o 
  -1  10  11       87.05       66.55     12.93 o 
   0  10  11      216.57      210.58     16.61 o 
   1  10  11      657.43      686.86     34.97 o 
   2  10  11      307.94      296.91     13.75 o 
   3  10  11      170.40      218.53     20.08 o 
   4  10  11      350.91      389.90     18.81 o 
   5  10  11      720.86      744.95     29.74 o 
   6  10  11        6.16       15.95     20.76 o 
  -5  11  11       67.21       48.62     14.65 o 
  -4  11  11      360.39      262.81     18.16 o 
  -3  11  11       27.60       29.74     12.38 o 
  -2  11  11       42.45       25.06      9.78 o 
  -1  11  11      148.29      124.26     34.93 o 
   0  11  11       63.53       61.04     19.57 o 
   1  11  11       66.77       37.09     14.17 o 
   2  11  11        8.78       16.15      6.59 o 
 -16   0  12        2.21        8.66     13.64 o 
 -14   0  12      640.26      643.66     42.11 o 
 -12   0  12        4.47        8.04      5.58 o 
 -10   0  12     1421.00     1346.56     34.62 o 
  -8   0  12      703.10      802.22     19.86 o 
  -6   0  12     8884.99     9102.88    140.43 o 
  -4   0  12     8180.64     8939.40    499.95 o 
  -2   0  12     3878.26     3490.88     41.07 o 
   2   0  12      100.01      112.49      7.59 o 
   4   0  12     6275.59     6644.86    134.46 o 
   6   0  12       35.70       41.83     10.99 o 
   8   0  12      100.16      119.40     27.85 o 
  10   0  12     1097.46     1091.06     75.58 o 
  12   0  12      282.11      278.68     40.57 o 
 -16   1  12      627.91      703.15     38.10 o 
 -15   1  12      124.65      126.86     42.06 o 
 -14   1  12      276.52      338.55     39.05 o 
 -13   1  12      415.50      486.03     21.18 o 
 -12   1  12      665.74      702.30     21.31 o 
 -11   1  12       21.79       18.41      4.67 o 
 -10   1  12       47.38       37.27      6.31 o 
  -9   1  12       40.16       29.47      5.10 o 
  -8   1  12      777.11      798.84     19.48 o 
  -7   1  12      371.77      351.48      9.05 o 
  -6   1  12      179.52      210.50      5.13 o 
  -5   1  12       76.36      103.78      4.91 o 
  -4   1  12       70.68       91.10      6.34 o 
  -3   1  12     1997.42     2235.36     36.31 o 
  -2   1  12      184.60      199.33      7.16 o 
  -1   1  12       22.73       18.57      4.06 o 
   0   1  12    15532.56    15732.95    500.54 o 
   1   1  12     4579.45     4374.97    102.14 o 
   2   1  12      558.97      560.15     18.72 o 
   3   1  12     2454.15     2515.60     53.29 o 
   4   1  12     6222.41     6372.08     91.12 o 
   5   1  12       19.63       12.42      4.00 o 
   6   1  12      132.12      142.82     11.31 o 
   7   1  12     1310.87     1370.58     34.43 o 
   8   1  12      687.39      689.64     18.33 o 
   9   1  12      148.10      182.90     13.18 o 
  10   1  12       79.73       72.02     17.44 o 
  11   1  12      242.57      290.62     33.75 o 
  12   1  12       16.94       16.72      8.77 o 
  13   1  12       38.38       28.56     14.63 o 
 -16   2  12        6.43        5.10     10.70 o 
 -15   2  12      113.71       70.07     22.61 o 
 -14   2  12      478.57      478.59     24.45 o 
 -13   2  12      334.25      357.56     11.67 o 
 -12   2  12      160.89      138.01     12.26 o 
 -11   2  12      178.05      146.68     14.88 o 
 -10   2  12       17.32       10.34      3.69 o 
  -9   2  12     1995.09     1982.57     34.69 o 
  -8   2  12      622.88      626.16     15.56 o 
  -7   2  12      324.90      353.60      8.71 o 
  -6   2  12      813.62      912.04     20.50 o 
  -5   2  12      383.26      390.42      6.65 o 
  -4   2  12     2330.26     2254.63     33.86 o 
  -3   2  12     1983.70     2330.07     38.07 o 
  -2   2  12       85.76       95.32      5.21 o 
  -1   2  12      706.27      744.49     12.86 o 
   0   2  12        8.00        6.35      2.66 o 
   1   2  12      215.49      233.26     25.72 o 
   2   2  12     1271.86     1407.80     35.72 o 
   3   2  12       15.01        7.39      4.52 o 
   4   2  12       14.39       18.47      6.37 o 
   5   2  12      206.09      227.21      8.34 o 
   6   2  12      233.21      248.38     11.53 o 
   7   2  12     2155.65     2265.45     60.19 o 
   8   2  12     2004.32     2221.61     47.70 o 
   9   2  12      834.70      910.41     21.73 o 
  10   2  12      255.89      226.00     20.49 o 
  11   2  12      136.76      144.68     45.32 o 
  12   2  12       74.59       49.84     16.81 o 
  13   2  12      466.94      432.78     25.09 o 
 -15   3  12       45.34       46.10     12.28 o 
 -14   3  12      290.82      275.21     44.69 o 
 -13   3  12       69.55       66.51     19.10 o 
 -12   3  12      112.10      100.09     21.43 o 
 -11   3  12        1.19        6.70      4.17 o 
 -10   3  12       29.33       25.83      5.41 o 
  -9   3  12     1728.68     1810.54     22.56 o 
  -8   3  12        6.89        8.65      2.39 o 
  -7   3  12       12.86       11.20      2.60 o 
  -6   3  12      241.07      247.19      6.38 o 
  -5   3  12      203.93      176.28      3.80 o 
  -4   3  12      884.72      872.64     15.49 o 
  -3   3  12     1661.32     1691.80     31.17 o 
  -2   3  12       52.18       43.24      6.16 o 
  -1   3  12       74.34       62.35      7.63 o 
   0   3  12     1756.54     1901.37     39.78 o 
   1   3  12      182.54      190.53     12.90 o 
   2   3  12     3708.96     3588.54     54.75 o 
   3   3  12      403.76      384.22      9.49 o 
   4   3  12      245.84      235.15     10.38 o 
   5   3  12      237.44      215.16     12.77 o 
   6   3  12      107.01      101.82     19.44 o 
   7   3  12        0.17        5.32      5.59 o 
   8   3  12      538.79      558.58     15.62 o 
   9   3  12       64.70       81.14     28.95 o 
  10   3  12        1.75        6.36     10.09 o 
  11   3  12      139.74      149.88     42.64 o 
  12   3  12       14.33        1.17      8.27 o 
 -15   4  12       40.02       20.22     12.75 o 
 -14   4  12        0.01        4.58      6.03 o 
 -13   4  12     1476.35     1563.70     40.33 o 
 -12   4  12      152.06      139.30     12.23 o 
 -11   4  12     1186.62     1233.73     25.81 o 
 -10   4  12      525.53      504.84     11.96 o 
  -9   4  12     3883.62     3877.15     55.02 o 
  -8   4  12       51.15       69.75      4.87 o 
  -7   4  12     2426.60     2522.63     45.90 o 
  -6   4  12      494.29      485.95     13.61 o 
  -5   4  12     2679.50     2660.11     34.63 o 
  -4   4  12      171.93      172.40      6.07 o 
  -3   4  12      752.08      713.65     15.46 o 
  -2   4  12      271.99      272.29      7.82 o 
  -1   4  12      824.83      813.95     19.01 o 
   0   4  12     1711.44     1881.08     40.54 o 
   1   4  12     1151.37     1204.80     30.30 o 
   2   4  12      442.59      382.47     11.27 o 
   3   4  12      344.52      364.49     13.11 o 
   4   4  12       69.16       72.74     14.94 o 
   5   4  12       23.60       38.78     12.54 o 
   6   4  12      364.39      404.85     34.07 o 
   7   4  12      237.36      234.81     12.48 o 
   8   4  12       29.83       21.47      7.55 o 
   9   4  12     1326.30     1341.37     65.20 o 
  10   4  12      140.29      111.88     34.18 o 
  11   4  12        9.27       10.25      8.61 o 
  12   4  12       25.61       19.63     14.36 o 
 -14   5  12       51.30       45.48     25.39 o 
 -13   5  12        6.11       11.46      6.50 o 
 -12   5  12      100.62       95.43     16.78 o 
 -11   5  12      151.02      181.61     14.81 o 
 -10   5  12       19.51       12.87      5.30 o 
  -9   5  12     2383.63     2392.46     51.59 o 
  -8   5  12      489.88      553.40      9.44 o 
  -7   5  12     1437.24     1417.32     28.10 o 
  -6   5  12      124.13      135.08      6.30 o 
  -5   5  12       88.79       81.56      5.44 o 
  -4   5  12     1148.25     1191.38     28.87 o 
  -3   5  12      169.93      167.25      6.24 o 
  -2   5  12      103.86      108.47      9.69 o 
  -1   5  12      141.50      137.47      6.83 o 
   0   5  12      380.51      366.00     11.89 o 
   1   5  12       68.04       66.03     15.81 o 
   2   5  12      233.15      237.91     10.46 o 
   3   5  12      356.14      321.33     17.66 o 
   4   5  12      802.89      807.44     35.14 o 
   5   5  12      203.44      216.23     15.20 o 
   6   5  12      298.45      312.48     14.33 o 
   7   5  12     2523.20     2539.35    142.47 o 
   8   5  12      600.62      587.44     18.24 o 
   9   5  12      111.70       88.89     20.50 o 
  10   5  12      241.77      201.45     47.20 o 
  11   5  12      140.58      124.44     33.51 o 
 -14   6  12      217.44      263.41     30.22 o 
 -13   6  12      357.64      355.82     21.84 o 
 -12   6  12      377.59      344.48     14.73 o 
 -11   6  12      132.90      144.03     24.94 o 
 -10   6  12       20.89        7.55     11.19 o 
  -9   6  12      772.96      704.85     20.27 o 
  -8   6  12      863.67      931.54     20.31 o 
  -7   6  12      789.59      759.55     18.56 o 
  -6   6  12     3538.25     3778.23     56.05 o 
  -5   6  12      593.19      575.25     18.19 o 
  -4   6  12      686.05      730.28     23.09 o 
  -3   6  12      837.03      827.94     21.44 o 
  -2   6  12     2773.86     2714.00     52.44 o 
  -1   6  12      337.85      403.31     14.73 o 
   0   6  12     1705.21     1884.53     51.20 o 
   1   6  12       25.13       32.07      7.05 o 
   2   6  12      405.15      469.52     20.72 o 
   3   6  12      198.04      200.42     12.08 o 
   4   6  12     2074.76     2087.83     55.19 o 
   5   6  12       27.26       16.45      8.79 o 
   6   6  12       19.18       25.63      9.01 o 
   7   6  12      544.04      482.33     22.32 o 
   8   6  12      471.05      428.55     22.32 o 
   9   6  12      185.93      141.15     35.53 o 
  10   6  12      231.67      257.10     37.37 o 
  11   6  12        2.90        7.21     15.98 o 
 -13   7  12       72.68       37.68     12.11 o 
 -12   7  12       19.86       40.15     11.22 o 
 -11   7  12      567.19      620.23     31.50 o 
 -10   7  12       84.87      100.39     19.93 o 
  -9   7  12      346.77      374.77     23.49 o 
  -8   7  12        8.75       11.89      4.67 o 
  -7   7  12     1136.95     1142.84     20.77 o 
  -6   7  12      913.63      944.64     19.34 o 
  -5   7  12      200.37      201.32     16.48 o 
  -4   7  12     1269.06     1296.24     30.48 o 
  -3   7  12     2584.66     2580.10     57.51 o 
  -2   7  12        4.89       14.04      4.81 o 
  -1   7  12       71.86       58.45     10.88 o 
   0   7  12      214.63      213.12     21.85 o 
   1   7  12      512.76      547.29     13.38 o 
   2   7  12      143.52      142.81     23.61 o 
   3   7  12      430.04      444.35     31.26 o 
   4   7  12       49.91       79.08     15.31 o 
   5   7  12      577.48      656.41     26.67 o 
   6   7  12      187.86      177.33     34.04 o 
   7   7  12      242.37      176.74     16.67 o 
   8   7  12      687.42      531.26     53.62 o 
   9   7  12      213.98      162.66     50.72 o 
  10   7  12      273.10      197.08     55.26 o 
 -12   8  12        5.13        8.86      6.28 o 
 -11   8  12      224.42      229.36     45.51 o 
 -10   8  12       20.12        9.80      4.91 o 
  -9   8  12        5.39       18.72      8.10 o 
  -8   8  12       40.35       35.96      9.86 o 
  -7   8  12      969.77     1037.69     37.02 o 
  -6   8  12      526.29      489.36     29.43 o 
  -5   8  12        7.01        7.90      5.41 o 
  -4   8  12     1585.77     1615.21     25.27 o 
  -3   8  12     1169.75     1254.93     54.02 o 
  -2   8  12     1751.51     1798.78     32.12 o 
  -1   8  12       15.52       11.55      6.81 o 
   0   8  12       27.76       18.47      6.34 o 
   1   8  12       51.13       45.13     13.56 o 
   2   8  12       97.85       83.77     14.22 o 
   3   8  12       59.35       47.42     10.85 o 
   4   8  12       54.20       64.44     12.67 o 
   5   8  12      249.38      254.53     19.91 o 
   6   8  12        0.59        2.53      6.86 o 
   7   8  12        3.61       -1.23      8.71 o 
   8   8  12       39.79       29.89     13.36 o 
   9   8  12        0.52       17.78     12.89 o 
 -10   9  12      161.39      148.46     24.24 o 
  -9   9  12       12.71        5.94      9.69 o 
  -8   9  12      301.16      396.84     44.54 o 
  -7   9  12        4.55        9.31      5.29 o 
  -6   9  12      176.06      174.62      9.45 o 
  -5   9  12      145.53      112.97     19.99 o 
  -4   9  12      256.10      293.81     14.31 o 
  -3   9  12        9.13        8.96      8.48 o 
  -2   9  12      668.13      681.21     23.33 o 
  -1   9  12      437.90      471.65     30.78 o 
   0   9  12       52.58       58.81     17.40 o 
   1   9  12      112.33      112.06     26.28 o 
   2   9  12        6.17        1.73      5.26 o 
   3   9  12      610.69      587.56     21.05 o 
   4   9  12      601.08      627.82     40.46 o 
   5   9  12      452.14      544.95     33.33 o 
   6   9  12       28.14       25.57     10.47 o 
   7   9  12       21.13       13.75     13.92 o 
  -8  10  12      203.48      158.27     52.40 o 
  -7  10  12        0.61       -2.66     10.26 o 
  -6  10  12       92.09       88.56     18.54 o 
  -5  10  12      140.37      144.06     17.15 o 
  -4  10  12       56.92       60.17     14.82 o 
  -3  10  12      303.13      274.45     14.27 o 
  -2  10  12      122.50      107.16     16.21 o 
  -1  10  12       64.01       70.98     17.36 o 
   0  10  12      129.00      111.50     23.83 o 
   1  10  12       25.15       23.03      9.50 o 
   2  10  12      145.80      144.04     32.35 o 
   3  10  12       10.71       17.89      9.53 o 
   4  10  12        0.02        4.98      6.35 o 
   5  10  12      561.45      530.74     40.74 o 
  -4  11  12      594.93      619.94     29.65 o 
  -3  11  12        0.22       11.34      6.47 o 
  -2  11  12       22.42       15.36      8.80 o 
  -1  11  12      511.91      536.28     24.28 o 
   0  11  12       74.90       46.59     16.06 o 
   1  11  12     1158.12     1253.46     43.59 o 
 -15   0  13      121.57      101.59     62.54 o 
 -13   0  13      599.91      642.09     30.99 o 
 -11   0  13     5678.12     6181.01    250.27 o 
  -9   0  13      402.89      398.51     15.89 o 
  -7   0  13     9472.44     8874.03    110.98 o 
  -5   0  13     1466.92     1591.14     76.13 o 
  -3   0  13     4218.52     4098.25     40.93 o 
  -1   0  13      194.92      211.17     13.37 o 
   1   0  13     6402.69     6036.19    163.00 o 
   3   0  13      275.81      236.75     10.02 o 
   5   0  13       88.54       57.75     17.07 o 
   7   0  13       41.01       51.39     18.74 o 
   9   0  13        7.95        5.59      6.74 o 
  11   0  13        0.70       11.36     11.44 o 
  13   0  13     2103.38     2063.12    142.30 o 
 -16   1  13       78.29       86.69     32.50 o 
 -15   1  13        7.19        6.25     15.21 o 
 -14   1  13      254.59      239.39     24.95 o 
 -13   1  13      239.70      225.68     57.39 o 
 -12   1  13      279.92      302.66     20.40 o 
 -11   1  13     1042.83     1050.85     23.18 o 
 -10   1  13      348.92      364.29      8.15 o 
  -9   1  13      842.21      873.29     16.66 o 
  -8   1  13     1455.15     1457.52     25.10 o 
  -7   1  13      820.13      794.96     13.26 o 
  -6   1  13     3040.86     2789.53     38.15 o 
  -5   1  13      396.39      479.41     10.50 o 
  -4   1  13     6327.68     6002.17     70.01 o 
  -3   1  13      680.24      666.94     13.95 o 
  -2   1  13     1828.52     1897.82     27.47 o 
  -1   1  13      458.71      415.84     13.57 o 
   0   1  13    10595.83    10422.40    300.91 o 
   1   1  13      482.44      509.11     15.76 o 
   2   1  13     3267.07     3727.25    110.39 o 
   3   1  13       86.45       86.87     16.25 o 
   4   1  13        2.74        2.78      3.31 o 
   5   1  13     1341.10     1446.74     31.22 o 
   6   1  13     1253.61     1294.76     34.97 o 
   7   1  13      483.10      443.93     19.62 o 
   8   1  13      604.00      601.33     22.18 o 
   9   1  13       38.52       24.43      6.08 o 
  10   1  13        0.70        0.04      7.16 o 
  11   1  13      104.69       66.40     21.76 o 
  12   1  13        8.21       -4.42      8.52 o 
  13   1  13      206.60      137.02     37.21 o 
 -16   2  13       38.12       30.84     14.65 o 
 -15   2  13      105.09       78.49     30.88 o 
 -14   2  13       30.45       35.04     17.84 o 
 -13   2  13      190.24      158.91     54.08 o 
 -12   2  13      238.06      235.98     11.10 o 
 -11   2  13     1679.05     1660.46     39.52 o 
 -10   2  13      580.90      545.95     12.74 o 
  -9   2  13      134.72      126.03      5.80 o 
  -8   2  13      781.87      800.69     16.83 o 
  -7   2  13      903.15      940.33     19.62 o 
  -6   2  13     1376.48     1348.98     34.32 o 
  -5   2  13     8051.68     8202.28    104.48 o 
  -4   2  13      157.36      179.49      5.38 o 
  -3   2  13      146.48      113.83      5.55 o 
  -2   2  13      239.83      276.64      6.37 o 
  -1   2  13      135.75      142.84      8.82 o 
   0   2  13     2656.78     2540.16     63.30 o 
   1   2  13     3589.78     3303.60     53.31 o 
   2   2  13      479.78      447.97     14.25 o 
   3   2  13     2022.91     2069.08     51.07 o 
   4   2  13      269.11      217.75     14.99 o 
   5   2  13        0.03        8.89      8.13 o 
   6   2  13      645.69      663.36     28.62 o 
   7   2  13     1693.01     1821.32     45.18 o 
   8   2  13      164.54       61.17     49.70 o 
   9   2  13        4.13        6.67      4.81 o 
  10   2  13      209.93      175.09     19.35 o 
  11   2  13       30.94       15.31      9.63 o 
  12   2  13        0.12       -3.76     15.70 o 
 -15   3  13      176.22      145.47     43.93 o 
 -14   3  13       54.27       35.97     11.48 o 
 -13   3  13      328.60      342.60     20.84 o 
 -12   3  13      717.42      730.50     28.05 o 
 -11   3  13       33.49       31.50     10.04 o 
 -10   3  13      114.92      124.51     12.62 o 
  -9   3  13      147.18      160.83      4.84 o 
  -8   3  13       34.56       36.27      5.30 o 
  -7   3  13      890.98      888.55     22.30 o 
  -6   3  13       13.72       11.73      2.61 o 
  -5   3  13     6918.69     7039.11    158.88 o 
  -4   3  13     1121.92     1024.02     17.99 o 
  -3   3  13      443.55      492.03      9.03 o 
  -2   3  13     1591.93     1419.75     40.46 o 
  -1   3  13      179.73      224.62      6.61 o 
   0   3  13      677.77      740.49     20.35 o 
   1   3  13     1623.29     1529.26     33.29 o 
   2   3  13      975.59     1004.59     25.85 o 
   3   3  13      711.86      702.04     19.73 o 
   4   3  13     4873.09     4770.84    103.76 o 
   5   3  13      474.41      480.35     17.72 o 
   6   3  13     1771.36     1829.06     33.39 o 
   7   3  13      134.72      120.43     25.71 o 
   8   3  13      677.86      695.16     26.18 o 
   9   3  13     2046.63     2165.48     97.82 o 
  10   3  13       73.27       68.13     23.48 o 
  11   3  13       93.44       81.84     25.65 o 
  12   3  13        2.79        9.01     11.78 o 
 -15   4  13       78.20       94.94     26.46 o 
 -14   4  13      107.33       91.26     27.39 o 
 -13   4  13       27.77       39.15      8.56 o 
 -12   4  13      766.62      696.53     16.78 o 
 -11   4  13      546.24      560.07     15.84 o 
 -10   4  13     1966.09     1926.63     48.05 o 
  -9   4  13      569.80      598.39     15.55 o 
  -8   4  13        1.03        6.16      2.81 o 
  -7   4  13      149.69      140.67      6.69 o 
  -6   4  13     1246.75     1268.25     23.36 o 
  -5   4  13       10.46       15.05      2.66 o 
  -4   4  13      301.18      313.56      8.33 o 
  -3   4  13      256.12      260.07     11.55 o 
  -2   4  13      557.04      617.82     13.52 o 
  -1   4  13      570.18      513.58     12.90 o 
   0   4  13      300.00      287.34     15.85 o 
   1   4  13      235.33      270.35     23.30 o 
   2   4  13     4418.34     4351.66    175.92 o 
   3   4  13      376.65      354.15     13.12 o 
   4   4  13      560.78      568.34     16.10 o 
   5   4  13     1229.52     1229.02     44.61 o 
   6   4  13      305.75      307.34     24.51 o 
   7   4  13      924.33      892.04     37.08 o 
   8   4  13       68.30       64.61     14.74 o 
   9   4  13       75.86       59.45     20.72 o 
  10   4  13        2.39        0.70     11.09 o 
  11   4  13      138.92      137.31     36.46 o 
  12   4  13       65.42       81.66     18.11 o 
 -14   5  13      412.31      475.07     42.85 o 
 -13   5  13      279.95      314.29     24.61 o 
 -12   5  13       39.33       49.66     10.89 o 
 -11   5  13       62.65       74.27     15.96 o 
 -10   5  13      144.50      118.36     21.31 o 
  -9   5  13     1125.85     1198.05     31.62 o 
  -8   5  13      207.31      234.27      8.86 o 
  -7   5  13      981.77      940.10     19.86 o 
  -6   5  13       41.65       39.72      7.55 o 
  -5   5  13      153.89      155.48      5.95 o 
  -4   5  13       14.80       13.02      2.91 o 
  -3   5  13     1221.11     1217.51     25.75 o 
  -2   5  13       21.90       23.60      4.94 o 
  -1   5  13     2414.88     2394.48     40.48 o 
   0   5  13     2365.26     2390.59     52.66 o 
   1   5  13     1169.38     1188.90     34.03 o 
   2   5  13     1138.24     1174.86     27.64 o 
   3   5  13     2068.04     2082.46     49.64 o 
   4   5  13     1496.35     1465.96     57.02 o 
   5   5  13       64.07       56.87     13.30 o 
   6   5  13       59.11       78.03     16.42 o 
   7   5  13      598.60      657.93     41.76 o 
   8   5  13     1097.86     1086.88     90.23 o 
   9   5  13      252.07      208.59     51.41 o 
  10   5  13       97.81       78.62     21.19 o 
  11   5  13      148.76      145.13     37.33 o 
 -14   6  13      204.49      166.25     58.44 o 
 -13   6  13       26.27       39.36     16.83 o 
 -12   6  13       13.16        5.02      6.46 o 
 -11   6  13      282.63      255.18     13.18 o 
 -10   6  13      283.27      253.65     16.55 o 
  -9   6  13       84.32      111.48     19.34 o 
  -8   6  13       38.70       34.55      6.69 o 
  -7   6  13      289.24      308.66     10.29 o 
  -6   6  13      545.97      475.49     17.08 o 
  -5   6  13      573.53      659.38     18.67 o 
  -4   6  13     1672.51     1627.61     40.41 o 
  -3   6  13      951.18      932.07     24.36 o 
  -2   6  13       83.10       70.32     15.08 o 
  -1   6  13     6342.43     6486.08    171.95 o 
   0   6  13      916.90      912.97     28.11 o 
   1   6  13      734.86      652.66     20.87 o 
   2   6  13       90.84       98.43     19.10 o 
   3   6  13      267.94      300.11     16.32 o 
   4   6  13      537.26      475.48     17.64 o 
   5   6  13     1069.00     1131.86     33.83 o 
   6   6  13      370.56      375.77     13.05 o 
   7   6  13      234.51      224.60     15.68 o 
   8   6  13       50.51       42.15     11.45 o 
   9   6  13       34.48       32.40     17.47 o 
  10   6  13        4.90       15.85      9.17 o 
 -13   7  13       19.52       12.68     11.57 o 
 -12   7  13      442.28      441.87     27.89 o 
 -11   7  13        6.44        7.38      7.64 o 
 -10   7  13     2246.66     2315.87     51.90 o 
  -9   7  13        2.34       12.52      8.15 o 
  -8   7  13      842.03      829.01     33.05 o 
  -7   7  13       80.43       83.59     14.80 o 
  -6   7  13        0.35        7.11      3.17 o 
  -5   7  13       92.69       82.07     14.95 o 
  -4   7  13      303.60      311.59     14.30 o 
  -3   7  13       43.74       46.89      7.52 o 
  -2   7  13     1032.46     1055.60     28.49 o 
  -1   7  13     2788.70     2783.33    110.81 o 
   0   7  13      102.88       87.01     15.18 o 
   1   7  13       45.95       43.65     13.60 o 
   2   7  13      213.56      213.80     13.23 o 
   3   7  13      933.33      935.80     61.75 o 
   4   7  13      403.12      416.43     19.47 o 
   5   7  13      221.58      211.30     45.11 o 
   6   7  13      198.33      217.77     13.23 o 
   7   7  13      114.23       96.92     24.29 o 
   8   7  13      633.88      636.95     48.44 o 
   9   7  13       41.96       51.97     18.05 o 
 -11   8  13      729.86      745.66     35.96 o 
 -10   8  13       10.63        9.15      7.42 o 
  -9   8  13     1153.91     1278.30     71.02 o 
  -8   8  13       50.45       44.26     13.23 o 
  -7   8  13       51.98       47.37     10.30 o 
  -6   8  13      131.73      119.61     12.13 o 
  -5   8  13      116.42       99.28     15.37 o 
  -4   8  13      175.70      183.92     14.53 o 
  -3   8  13      107.62      135.28     11.00 o 
  -2   8  13       35.39       43.39     12.40 o 
  -1   8  13      718.71      615.31     28.89 o 
   0   8  13      171.52      170.55     14.86 o 
   1   8  13      120.17      124.15     23.86 o 
   2   8  13        4.47        9.65      6.45 o 
   3   8  13        5.41        7.76      7.87 o 
   4   8  13       93.97       85.39     17.90 o 
   5   8  13      169.00      128.19     40.32 o 
   6   8  13        9.26       15.51      5.89 o 
   7   8  13      103.18       81.57     23.02 o 
   8   8  13        3.53       12.42      8.64 o 
 -10   9  13       63.59       46.75     14.80 o 
  -9   9  13      212.05      206.31     17.82 o 
  -8   9  13      184.75      195.94     20.93 o 
  -7   9  13        7.23        2.13     11.36 o 
  -6   9  13      431.23      445.44     28.93 o 
  -5   9  13       11.21        9.54      5.75 o 
  -4   9  13      152.87      129.07     24.74 o 
  -3   9  13       54.50       44.92     10.09 o 
  -2   9  13       49.75       43.23     13.18 o 
  -1   9  13       79.32       82.18     17.29 o 
   0   9  13       68.89       42.78     13.25 o 
   1   9  13        7.29        2.90      6.86 o 
   2   9  13       36.73       49.28     13.24 o 
   3   9  13       16.92        9.61      9.22 o 
   4   9  13        1.98        0.86      7.01 o 
   5   9  13       18.38       11.86      7.25 o 
   6   9  13      147.95      132.59     40.11 o 
   7   9  13      706.10      800.28     52.54 o 
  -8  10  13        6.71        9.74     11.08 o 
  -7  10  13        7.20        3.26      5.49 o 
  -6  10  13      321.11      345.18     41.10 o 
  -5  10  13       46.61       43.41     13.13 o 
  -4  10  13       24.54       15.99      6.65 o 
  -3  10  13       70.64       66.99     17.01 o 
  -2  10  13      298.58      344.33     16.45 o 
  -1  10  13      205.57      140.99     39.34 o 
   0  10  13      867.99      971.28     46.56 o 
   1  10  13       40.60       32.48     13.47 o 
   2  10  13      265.62      259.39     33.15 o 
   3  10  13       64.03       66.12     14.88 o 
   4  10  13       10.37        6.99      6.61 o 
  -4  11  13        7.44       17.13     30.33 o 
  -3  11  13      126.68      111.57     27.92 o 
  -2  11  13        8.54       11.39     10.34 o 
  -1  11  13      176.38      115.73     28.23 o 
   0  11  13        7.64        7.69      6.00 o 
 -16   0  14       21.75       22.66      9.98 o 
 -14   0  14      394.68      383.87     42.55 o 
 -12   0  14        3.21       -4.65     17.41 o 
 -10   0  14      666.48      695.81     27.72 o 
  -8   0  14      142.22      140.51      6.50 o 
  -6   0  14     1444.74     1467.35     80.95 o 
  -4   0  14      699.78      698.15     31.05 o 
  -2   0  14      455.19      543.30     16.50 o 
   0   0  14     2554.91     2503.63     72.11 o 
   2   0  14     4433.21     4850.99    100.96 o 
   4   0  14       18.98       38.06     10.38 o 
   6   0  14      879.30      870.45     34.16 o 
   8   0  14        0.38        7.49     10.33 o 
  10   0  14       48.92       41.23     24.06 o 
  12   0  14       37.38       21.81     13.23 o 
 -16   1  14      221.82      261.03     18.70 o 
 -15   1  14      280.16      290.71     31.79 o 
 -14   1  14      121.43       91.98     31.85 o 
 -13   1  14      267.88      292.52     26.94 o 
 -12   1  14        0.93      -11.95     11.95 o 
 -11   1  14     2612.87     2705.03     81.99 o 
 -10   1  14      123.90      106.74      5.98 o 
  -9   1  14        5.58        5.92      3.38 o 
  -8   1  14      342.59      317.85      4.17 o 
  -7   1  14     3451.52     3210.54     37.50 o 
  -6   1  14        5.60       -0.41      3.69 o 
  -5   1  14      614.80      642.12     12.18 o 
  -4   1  14      272.83      243.01      7.49 o 
  -3   1  14       13.68       13.27      4.65 o 
  -2   1  14       59.57       81.01      4.57 o 
  -1   1  14     6430.93     6638.67    142.27 o 
   0   1  14     2000.67     2023.40     42.88 o 
   1   1  14     2264.37     2309.80     92.86 o 
   2   1  14      782.87      798.59     23.56 o 
   3   1  14       24.27       25.31      7.98 o 
   4   1  14     1611.53     1614.37     34.87 o 
   5   1  14      654.36      689.68     16.48 o 
   6   1  14     1734.57     1847.27     31.96 o 
   7   1  14        2.02       -6.12      7.37 o 
   8   1  14      236.35      191.45     37.29 o 
   9   1  14        7.24        9.71      6.00 o 
  10   1  14     1498.11     1506.37     64.59 o 
  11   1  14       60.68       42.26     17.17 o 
  12   1  14      743.11      730.59     36.09 o 
 -16   2  14       33.50       15.85     17.23 o 
 -15   2  14       66.54       56.58     17.52 o 
 -14   2  14      241.86      213.99     38.60 o 
 -13   2  14      747.03      797.90     37.17 o 
 -12   2  14      325.80      346.27     22.44 o 
 -11   2  14      608.27      623.54     27.28 o 
 -10   2  14      105.46      106.69      7.88 o 
  -9   2  14      945.74      968.43     21.53 o 
  -8   2  14      392.51      383.05      8.46 o 
  -7   2  14     1565.57     1554.24     29.67 o 
  -6   2  14      961.58     1049.65     24.86 o 
  -5   2  14      307.66      261.42      8.50 o 
  -4   2  14     3137.40     3190.16     42.82 o 
  -3   2  14        4.90        4.99      1.51 o 
  -2   2  14       33.54       19.21      4.96 o 
  -1   2  14      574.06      616.14     10.50 o 
   0   2  14      206.06      173.29      8.00 o 
   1   2  14        1.47        2.00      2.82 o 
   2   2  14      783.22      779.59     26.90 o 
   3   2  14      961.00      909.00     23.80 o 
   4   2  14      294.01      275.26      8.82 o 
   5   2  14      570.97      576.21     18.26 o 
   6   2  14      181.22      186.05     17.29 o 
   7   2  14        9.64       -5.18      9.30 o 
   8   2  14     1154.09     1215.54     59.65 o 
   9   2  14      120.24      122.71     25.94 o 
  10   2  14       78.41       76.42     19.83 o 
  11   2  14      247.92      183.92     51.78 o 
  12   2  14       46.88       45.38     14.70 o 
 -15   3  14       93.92       85.83     25.09 o 
 -14   3  14      805.85      886.73     54.67 o 
 -13   3  14       16.11       23.38     10.92 o 
 -12   3  14      174.70      135.84     41.47 o 
 -11   3  14      300.77      314.81     13.25 o 
 -10   3  14      221.14      226.17      8.52 o 
  -9   3  14      347.01      388.60      8.20 o 
  -8   3  14     1221.91     1235.30     28.30 o 
  -7   3  14        7.73        6.58      2.48 o 
  -6   3  14        8.01        6.24      2.03 o 
  -5   3  14      177.84      158.74      4.99 o 
  -4   3  14       77.62      112.07      3.48 o 
  -3   3  14      807.23      840.18     16.69 o 
  -2   3  14     3111.86     3038.18     42.05 o 
  -1   3  14     1533.70     1692.92     36.70 o 
   0   3  14      204.35      182.29      6.40 o 
   1   3  14      679.05      669.45     15.39 o 
   2   3  14     1650.64     1662.79     46.50 o 
   3   3  14       34.00       43.97     10.28 o 
   4   3  14      229.19      262.29     15.72 o 
   5   3  14       69.87       71.99     12.31 o 
   6   3  14      712.18      720.16     26.70 o 
   7   3  14       30.75       22.69      6.28 o 
   8   3  14      266.79      267.55     13.29 o 
   9   3  14      113.98       99.29     21.56 o 
  10   3  14      692.82      710.71     41.43 o 
  11   3  14       53.33       43.96     19.14 o 
  12   3  14      280.72      207.22     73.06 o 
 -15   4  14       54.38       53.64     22.67 o 
 -14   4  14        0.29        0.38      8.79 o 
 -13   4  14      492.33      441.08     23.36 o 
 -12   4  14        0.46        2.92      3.91 o 
 -11   4  14        0.66       -3.13      5.85 o 
 -10   4  14     1551.24     1560.97     38.02 o 
  -9   4  14       47.69       45.15     10.26 o 
  -8   4  14      129.73      134.38      7.44 o 
  -7   4  14      437.62      383.95      6.04 o 
  -6   4  14      495.74      434.83     10.14 o 
  -5   4  14     1921.81     2041.64     30.52 o 
  -4   4  14      798.84      804.09     26.54 o 
  -3   4  14       17.59       16.54      3.84 o 
  -2   4  14      262.80      270.94     11.62 o 
  -1   4  14     3186.08     3389.46     74.27 o 
   0   4  14      275.87      293.54     10.81 o 
   1   4  14     1077.88     1005.49     23.42 o 
   2   4  14      390.28      385.98     12.19 o 
   3   4  14      630.01      608.33     15.75 o 
   4   4  14      131.80      131.41     24.06 o 
   5   4  14      532.53      507.61     15.44 o 
   6   4  14        0.63        9.74      4.62 o 
   7   4  14      319.05      319.52     15.58 o 
   8   4  14        0.15        0.23      5.55 o 
   9   4  14        1.22       10.37      8.24 o 
  10   4  14       37.76       26.84     11.84 o 
  11   4  14      303.32      308.30     42.93 o 
 -14   5  14      127.99      103.30     32.09 o 
 -13   5  14        1.25        5.80      8.21 o 
 -12   5  14      169.36      168.34     12.40 o 
 -11   5  14      843.81      834.11     33.53 o 
 -10   5  14      296.72      259.28     12.54 o 
  -9   5  14     3430.05     3683.71     84.36 o 
  -8   5  14     3465.54     3741.76     77.16 o 
  -7   5  14      581.12      612.98     13.69 o 
  -6   5  14     2665.21     2638.88     36.88 o 
  -5   5  14        1.77        7.41      2.50 o 
  -4   5  14      290.53      259.47      9.14 o 
  -3   5  14     2339.07     2205.06     45.36 o 
  -2   5  14      167.25      182.03      7.13 o 
  -1   5  14     3257.37     3314.63     72.27 o 
   0   5  14       83.37       65.37     12.70 o 
   1   5  14     2141.86     2292.88     69.98 o 
   2   5  14       13.89       14.34      9.03 o 
   3   5  14      413.61      438.34     18.88 o 
   4   5  14      272.09      265.53     23.41 o 
   5   5  14       34.78       43.51     11.24 o 
   6   5  14      268.41      262.70     18.64 o 
   7   5  14       37.22       39.74     11.01 o 
   8   5  14      211.12      233.32     35.11 o 
   9   5  14      107.61       77.76     21.59 o 
  10   5  14      166.50      115.27     32.47 o 
  11   5  14      494.78      531.53     27.41 o 
 -13   6  14      746.48      717.72     53.79 o 
 -12   6  14      455.30      437.30     23.17 o 
 -11   6  14      601.77      598.45     27.98 o 
 -10   6  14      241.20      240.53     15.34 o 
  -9   6  14       31.74       20.55      7.73 o 
  -8   6  14      558.98      556.74     15.21 o 
  -7   6  14     2507.59     2642.16     89.77 o 
  -6   6  14     2966.52     2959.68     71.64 o 
  -5   6  14     2011.91     2098.59     33.91 o 
  -4   6  14       92.40       91.63      7.39 o 
  -3   6  14     2541.99     2723.39     56.57 o 
  -2   6  14      220.99      244.71      9.69 o 
  -1   6  14     1157.41     1150.28     52.86 o 
   0   6  14      578.09      529.40     17.72 o 
   1   6  14       62.26       44.75     10.72 o 
   2   6  14        0.32        2.07      7.02 o 
   3   6  14      163.42      139.14     12.51 o 
   4   6  14       77.42       69.16     16.78 o 
   5   6  14      186.01      199.68     27.79 o 
   6   6  14      227.73      270.36     14.44 o 
   7   6  14       19.56       11.21      7.10 o 
   8   6  14      107.97       99.38     25.07 o 
   9   6  14        7.47        7.96      7.83 o 
  10   6  14       61.07       42.39     17.81 o 
 -12   7  14       17.49       15.66      7.62 o 
 -11   7  14       79.11       89.93     19.59 o 
 -10   7  14      192.51      188.11     42.22 o 
  -9   7  14      637.42      614.73     40.35 o 
  -8   7  14      888.00      935.84     46.36 o 
  -7   7  14       46.91       42.34     10.40 o 
  -6   7  14      918.45      892.96     19.48 o 
  -5   7  14      930.67      909.85     20.72 o 
  -4   7  14     2093.97     2123.79     50.59 o 
  -3   7  14     2362.28     2419.85     55.74 o 
  -2   7  14      277.57      259.10     10.27 o 
  -1   7  14     1076.01     1074.50     28.72 o 
   0   7  14      158.77      138.82     21.62 o 
   1   7  14      733.73      737.34     21.98 o 
   2   7  14      279.50      302.23     11.54 o 
   3   7  14      348.47      311.12     18.09 o 
   4   7  14        1.98        3.72      3.74 o 
   5   7  14       69.72       57.71     15.55 o 
   6   7  14       29.03       36.46     13.08 o 
   7   7  14        4.63        4.74      7.95 o 
   8   7  14       78.89       56.80     40.91 o 
   9   7  14        8.16       14.69     11.41 o 
 -11   8  14      944.31      903.95     34.91 o 
 -10   8  14      332.70      329.04     44.14 o 
  -9   8  14     1125.38     1138.14     64.12 o 
  -8   8  14      465.08      461.74     23.23 o 
  -7   8  14       13.92       13.56      7.56 o 
  -6   8  14     2025.33     2141.15     71.70 o 
  -5   8  14       40.67       35.50      8.68 o 
  -4   8  14     1403.56     1444.93     44.78 o 
  -3   8  14       97.15       94.93     18.35 o 
  -2   8  14      108.17      106.13     23.73 o 
  -1   8  14       22.20       12.96      4.83 o 
   0   8  14        0.05        6.32      6.05 o 
   1   8  14      171.98      199.07     16.44 o 
   2   8  14      728.38      770.57     28.42 o 
   3   8  14      219.26      194.66     21.04 o 
   4   8  14      267.40      250.21     16.75 o 
   5   8  14       70.59       66.36     12.98 o 
   6   8  14     1078.70     1089.64     51.55 o 
   7   8  14      193.82      175.26     47.95 o 
   8   8  14        5.90       17.03     19.16 o 
 -10   9  14       11.76       12.31      6.82 o 
  -9   9  14      936.54     1020.91     52.61 o 
  -8   9  14        0.03       16.03     15.57 o 
  -7   9  14       14.89       12.21      7.29 o 
  -6   9  14      193.16      204.20     14.61 o 
  -5   9  14      289.53      330.77     28.26 o 
  -4   9  14      508.10      445.58     37.60 o 
  -3   9  14      174.06      177.44     17.61 o 
  -2   9  14       42.57       30.46     11.47 o 
  -1   9  14     1166.33     1212.25     38.60 o 
   0   9  14      443.33      432.39     14.28 o 
   1   9  14      275.89      330.90     20.59 o 
   2   9  14       10.82        4.79      7.08 o 
   3   9  14      761.19      827.70     46.27 o 
   4   9  14       18.30       14.46      6.44 o 
   5   9  14      119.53      113.05     31.86 o 
   6   9  14        2.27        9.52      5.98 o 
  -7  10  14      343.32      349.78     25.29 o 
  -6  10  14      204.93      225.05     21.01 o 
  -5  10  14      305.30      337.40     30.51 o 
  -4  10  14      120.04      104.35     28.56 o 
  -3  10  14        3.79       -0.50      5.27 o 
  -2  10  14     1014.45     1107.11     60.13 o 
  -1  10  14        1.09       -9.08      9.08 o 
   0  10  14      243.18      265.57     22.31 o 
   1  10  14       58.58       45.68     12.88 o 
   2  10  14      991.38     1052.35     49.97 o 
   3  10  14       94.83       89.96     26.88 o 
   4  10  14      497.24      598.03     28.46 o 
 -15   0  15      478.51      623.99     52.47 o 
 -13   0  15      708.56      727.21     37.29 o 
 -11   0  15        0.42        2.94     10.26 o 
  -9   0  15      349.81      312.69     23.82 o 
  -7   0  15     2005.00     2030.19     48.77 o 
  -5   0  15       29.75       59.10     13.28 o 
  -3   0  15    10793.72     9971.05    221.36 o 
  -1   0  15      549.24      479.95     15.76 o 
   1   0  15      702.09      652.61     25.61 o 
   3   0  15     1342.09     1500.21     58.18 o 
   5   0  15     2112.97     2227.78     60.42 o 
   7   0  15       34.85       50.98     14.45 o 
   9   0  15     4467.29     5045.58    262.16 o 
  11   0  15      953.12     1002.42     82.34 o 
 -16   1  15       10.25       24.42     13.17 o 
 -15   1  15        0.12        2.55      8.58 o 
 -14   1  15      188.59      173.19     52.83 o 
 -13   1  15      205.34      204.84     64.36 o 
 -12   1  15      267.63      230.04     18.53 o 
 -11   1  15        5.45       12.99      6.04 o 
 -10   1  15     3908.25     3898.48     58.99 o 
  -9   1  15      773.60      757.20     20.18 o 
  -8   1  15     2090.34     2044.31     40.03 o 
  -7   1  15       55.02       38.36      5.39 o 
  -6   1  15      620.08      549.03     12.78 o 
  -5   1  15     1401.65     1363.56     19.94 o 
  -4   1  15     1182.18     1157.57     26.28 o 
  -3   1  15     1166.04     1167.82     19.67 o 
  -2   1  15     1374.76     1345.57     33.36 o 
  -1   1  15      427.55      417.80     11.99 o 
   0   1  15      339.53      353.09      9.31 o 
   1   1  15      314.79      330.84     12.44 o 
   2   1  15     9864.87    10321.36    100.56 o 
   3   1  15     3281.13     3324.22    106.29 o 
   4   1  15     6751.06     6736.86    142.57 o 
   5   1  15      153.76      155.52      9.55 o 
   6   1  15       89.84      100.13     15.95 o 
   7   1  15      739.48      741.69     19.00 o 
   8   1  15     1526.86     1563.16     28.12 o 
   9   1  15      330.15      308.30     10.53 o 
  10   1  15      286.96      296.84     30.11 o 
  11   1  15      231.95      171.62     46.24 o 
  12   1  15       93.09       93.07     28.62 o 
 -15   2  15      274.79      233.22     24.38 o 
 -14   2  15      156.24      116.08     38.39 o 
 -13   2  15        0.82       -2.42     11.59 o 
 -12   2  15       53.91       57.55     19.05 o 
 -11   2  15      556.49      513.80     24.73 o 
 -10   2  15      117.96      100.88     15.94 o 
  -9   2  15        1.49        6.29      2.25 o 
  -8   2  15        2.24        2.21      1.92 o 
  -7   2  15      456.30      430.65     13.72 o 
  -6   2  15       10.58       13.99      3.94 o 
  -5   2  15     2825.51     2690.24     51.08 o 
  -4   2  15     2667.10     2659.38     43.86 o 
  -3   2  15     2791.79     2608.47     38.86 o 
  -2   2  15     2150.93     2215.60     45.86 o 
  -1   2  15       14.28       25.28      7.40 o 
   0   2  15       68.51       85.84      9.30 o 
   1   2  15     1369.54     1329.26     32.95 o 
   2   2  15     2933.62     2962.33     66.46 o 
   3   2  15       52.52       36.06     11.87 o 
   4   2  15      956.18      988.01     28.00 o 
   5   2  15      462.58      447.51     10.97 o 
   6   2  15     2060.53     2202.03     58.57 o 
   7   2  15     1016.15     1022.87     25.55 o 
   8   2  15      129.41      108.28     20.11 o 
   9   2  15     1416.62     1528.74     78.68 o 
  10   2  15       23.80       16.94      7.66 o 
  11   2  15      380.37      391.37     23.53 o 
  12   2  15       28.50       29.31     16.60 o 
 -15   3  15      785.56      912.98     52.89 o 
 -14   3  15       78.83      107.88     20.69 o 
 -13   3  15       18.79       17.52      9.88 o 
 -12   3  15      193.48      173.60     42.89 o 
 -11   3  15      358.33      324.70     13.32 o 
 -10   3  15        0.40        1.63      5.15 o 
  -9   3  15     1555.42     1566.43     23.02 o 
  -8   3  15      561.43      515.88     14.21 o 
  -7   3  15      190.63      201.37     10.17 o 
  -6   3  15     1355.43     1358.08     24.36 o 
  -5   3  15      258.23      257.76      6.03 o 
  -4   3  15       38.17       54.38      5.35 o 
  -3   3  15      769.44      692.52     15.70 o 
  -2   3  15        0.42        5.22      2.57 o 
  -1   3  15     3455.59     3459.86     45.85 o 
   0   3  15      393.84      347.75      9.89 o 
   1   3  15      535.34      537.91     13.93 o 
   2   3  15      364.53      284.00     10.45 o 
   3   3  15     1993.41     1915.49     37.75 o 
   4   3  15     2022.76     1997.35     52.34 o 
   5   3  15      856.34      820.29     42.19 o 
   6   3  15     1724.04     1763.19     41.37 o 
   7   3  15       59.84       65.32     12.39 o 
   8   3  15        4.41        4.26      6.00 o 
   9   3  15        9.11       10.63      6.87 o 
  10   3  15       66.03       45.11     21.16 o 
  11   3  15       34.76       22.03     10.03 o 
 -15   4  15       10.86       13.04     11.35 o 
 -14   4  15        2.60        7.48     11.69 o 
 -13   4  15       84.61       69.08     19.65 o 
 -12   4  15      131.98       98.94     21.77 o 
 -11   4  15      590.31      624.59     24.35 o 
 -10   4  15      260.14      259.13     17.80 o 
  -9   4  15       55.31       60.03     11.05 o 
  -8   4  15        1.87        4.08      2.92 o 
  -7   4  15      197.20      150.51     17.50 o 
  -6   4  15        9.83        6.26      2.29 o 
  -5   4  15      153.57      154.52      9.02 o 
  -4   4  15      940.34      867.69     23.95 o 
  -3   4  15     2009.01     2062.18     30.75 o 
  -2   4  15     5787.88     5834.82    140.85 o 
  -1   4  15      206.71      229.19     14.58 o 
   0   4  15     1311.50     1399.32     31.44 o 
   1   4  15     1799.50     1712.66     50.03 o 
   2   4  15      271.64      261.09     12.25 o 
   3   4  15      743.45      736.78     18.86 o 
   4   4  15     2277.39     2324.43     41.35 o 
   5   4  15        6.40        6.36      5.08 o 
   6   4  15      155.20      123.86     21.86 o 
   7   4  15       28.54       24.56      8.86 o 
   8   4  15       25.27       16.85      6.38 o 
   9   4  15      250.49      280.12     26.48 o 
  10   4  15      789.96      838.31    116.69 o 
  11   4  15      102.20       83.14     19.95 o 
 -14   5  15       96.03       74.67     27.89 o 
 -13   5  15        5.38        4.17      9.50 o 
 -12   5  15        3.59        9.78      4.46 o 
 -11   5  15       90.55       82.24     13.27 o 
 -10   5  15      117.56      112.61     23.06 o 
  -9   5  15       13.66        9.33      5.73 o 
  -8   5  15      948.95     1058.39     25.64 o 
  -7   5  15      121.78      110.28      9.92 o 
  -6   5  15        3.99        6.81      3.39 o 
  -5   5  15     2422.66     2578.14     36.82 o 
  -4   5  15      240.00      228.13      6.22 o 
  -3   5  15        6.62        8.22      3.29 o 
  -2   5  15        1.33       11.25      5.34 o 
  -1   5  15      984.56      950.44     34.07 o 
   0   5  15      259.04      234.13      8.69 o 
   1   5  15     1057.83     1056.75     29.51 o 
   2   5  15     1818.59     1828.61     46.73 o 
   3   5  15        0.58        3.40      5.68 o 
   4   5  15      979.79      991.52     23.92 o 
   5   5  15      930.59      957.77     21.44 o 
   6   5  15      262.67      311.14     19.58 o 
   7   5  15        0.61        1.79      7.38 o 
   8   5  15      371.57      336.85     44.79 o 
   9   5  15        5.41       10.09      8.80 o 
  10   5  15      107.05       72.94     22.37 o 
 -13   6  15      190.53      187.76     67.19 o 
 -12   6  15      347.07      361.69     42.84 o 
 -11   6  15       36.74       29.34      8.04 o 
 -10   6  15       89.16       68.46     15.01 o 
  -9   6  15      196.10      232.47     23.78 o 
  -8   6  15     2617.06     2595.07     54.39 o 
  -7   6  15     2680.45     2720.15     87.79 o 
  -6   6  15     1006.47     1140.03     26.12 o 
  -5   6  15     1971.41     1984.50     45.58 o 
  -4   6  15        8.54       12.10      5.08 o 
  -3   6  15      137.63      120.77      7.36 o 
  -2   6  15     2338.52     2427.03     57.39 o 
  -1   6  15      354.80      317.78     13.20 o 
   0   6  15      450.34      461.71     25.20 o 
   1   6  15      145.73      171.64     17.63 o 
   2   6  15     2341.66     2306.61     62.43 o 
   3   6  15       82.19       67.76     15.86 o 
   4   6  15       50.06       32.86     13.31 o 
   5   6  15       55.12       61.84     10.81 o 
   6   6  15      285.96      254.09     14.35 o 
   7   6  15      134.92      127.40     30.76 o 
   8   6  15        0.76      -12.41     12.59 o 
   9   6  15       11.03        3.99      7.75 o 
  10   6  15       74.12       51.79     22.36 o 
 -12   7  15       14.58        9.32      7.03 o 
 -11   7  15      258.60      248.06     33.23 o 
 -10   7  15       54.26       70.18     14.48 o 
  -9   7  15       26.99       23.77      8.42 o 
  -8   7  15      202.52      177.99     39.90 o 
  -7   7  15      668.40      709.13     31.64 o 
  -6   7  15        9.12       12.21      4.08 o 
  -5   7  15     1686.55     1792.45     27.71 o 
  -4   7  15      408.23      377.62     11.10 o 
  -3   7  15      591.64      603.34     15.47 o 
  -2   7  15       13.72        9.64      5.39 o 
  -1   7  15      569.46      529.15     20.84 o 
   0   7  15       45.03       46.83     10.26 o 
   1   7  15      308.69      309.96     11.81 o 
   2   7  15       13.05        4.85      7.42 o 
   3   7  15      270.88      284.87     12.08 o 
   4   7  15      210.13      166.56     28.36 o 
   5   7  15       66.37       55.69     15.40 o 
   6   7  15      508.49      497.79     26.64 o 
   7   7  15       22.06       20.02     10.13 o 
   8   7  15      254.09      241.55     22.31 o 
   9   7  15     1012.97     1087.36     46.01 o 
 -11   8  15       91.30       79.03     22.17 o 
 -10   8  15        7.72       10.21      7.15 o 
  -9   8  15      227.79      201.80     45.67 o 
  -8   8  15      278.02      274.00     16.35 o 
  -7   8  15       78.02       73.01     14.70 o 
  -6   8  15      372.62      404.19     14.86 o 
  -5   8  15       47.27       29.90      6.66 o 
  -4   8  15      461.46      408.65     11.41 o 
  -3   8  15     1808.58     1878.48     62.91 o 
  -2   8  15        2.86        9.03      6.22 o 
  -1   8  15      447.88      430.48     13.62 o 
   0   8  15      244.52      243.96     20.32 o 
   1   8  15       12.16       29.32     11.67 o 
   2   8  15      505.33      521.08     57.09 o 
   3   8  15       87.95       63.41     19.44 o 
   4   8  15        2.66        1.26      5.50 o 
   5   8  15      212.74      189.50     41.01 o 
   6   8  15      858.53      789.37     33.91 o 
   7   8  15      218.09      216.20     21.63 o 
  -9   9  15      112.80       94.06     28.51 o 
  -8   9  15      147.61      103.02     39.75 o 
  -7   9  15        7.79       17.29     23.84 o 
  -6   9  15        0.81       -0.82      8.14 o 
  -5   9  15       48.28       45.86     15.41 o 
  -4   9  15       56.50       31.96      9.66 o 
  -3   9  15      178.00      166.89      9.32 o 
  -2   9  15      248.74      218.42     36.95 o 
  -1   9  15      371.61      394.39     18.82 o 
   0   9  15      140.38       73.61     21.93 o 
   1   9  15       18.33       19.20      6.83 o 
   2   9  15        1.25        2.81      6.65 o 
   3   9  15       65.41       73.14     19.88 o 
   4   9  15      125.70      111.45     25.13 o 
   5   9  15       51.23       29.05     10.96 o 
   6   9  15        1.58        0.13      6.86 o 
  -7  10  15      137.39       94.08     38.91 o 
  -6  10  15       28.39       26.77     13.32 o 
  -5  10  15      907.42      907.42     44.51 o 
  -4  10  15      206.93      198.53     15.73 o 
  -3  10  15       89.42       88.78     22.82 o 
  -2  10  15      174.26      169.60     31.39 o 
  -1  10  15       27.94       28.91     10.84 o 
   0  10  15        0.13        3.94      7.53 o 
   1  10  15        4.54       10.21      6.83 o 
   2  10  15       48.37       36.42     11.89 o 
   3  10  15       67.43       39.51     14.50 o 
 -16   0  16        1.39       -1.95     19.00 o 
 -14   0  16       50.23       13.48     24.15 o 
 -12   0  16      123.52      106.27     35.04 o 
 -10   0  16     3826.48     3830.58    147.37 o 
  -8   0  16     6164.80     6260.50    192.71 o 
  -6   0  16      102.36      143.82     35.16 o 
  -4   0  16     2255.76     2110.58     65.19 o 
  -2   0  16      367.01      371.87     10.93 o 
   0   0  16     1591.02     1959.56    152.27 o 
   4   0  16      384.37      344.47     25.33 o 
   6   0  16      268.87      285.85     22.30 o 
   8   0  16      141.59       83.04     20.53 o 
  10   0  16     1165.36     1313.44     58.83 o 
  12   0  16      186.85      129.01     72.17 o 
 -15   1  16      289.46      270.77     18.81 o 
 -14   1  16      237.54      255.46     24.01 o 
 -13   1  16     1048.29     1020.86     45.60 o 
 -12   1  16      410.22      313.03     29.30 o 
 -11   1  16     1108.72     1161.57     39.25 o 
 -10   1  16       39.53       24.47      5.54 o 
  -9   1  16      861.70      934.88     24.12 o 
  -8   1  16        8.19       11.11      5.15 o 
  -7   1  16      666.30      635.11     21.63 o 
  -6   1  16      135.10      162.61      4.45 o 
  -5   1  16      767.52      800.56     17.46 o 
  -4   1  16     3449.63     3341.11     45.49 o 
  -3   1  16     5245.66     5511.45    151.25 o 
  -2   1  16       27.22       35.35      6.29 o 
  -1   1  16       38.01       26.84      7.52 o 
   0   1  16     1133.09     1153.15     44.25 o 
   1   1  16       99.69      155.48      9.09 o 
   2   1  16     1275.88     1359.67     39.28 o 
   3   1  16     1701.56     1671.44     62.73 o 
   4   1  16        2.96       29.69     24.49 o 
   5   1  16        1.86        8.63      4.16 o 
   6   1  16     1242.85     1291.97     51.13 o 
   7   1  16      181.32      138.73     14.98 o 
   8   1  16      301.43      283.85     24.05 o 
   9   1  16      381.39      402.86     25.27 o 
  10   1  16       71.95       71.86     16.66 o 
  11   1  16      138.25      123.50     34.15 o 
  12   1  16      113.29       45.76     17.87 o 
 -15   2  16      155.11      122.72     43.94 o 
 -14   2  16      253.26      292.25     25.80 o 
 -13   2  16      313.67      361.07     76.73 o 
 -12   2  16       16.53       15.36      7.23 o 
 -11   2  16      480.30      446.58     15.12 o 
 -10   2  16      267.43      240.45      9.77 o 
  -9   2  16     1297.10     1171.59     25.19 o 
  -8   2  16      745.29      777.22     17.61 o 
  -7   2  16      496.37      449.45     10.30 o 
  -6   2  16     2249.63     2378.29     71.02 o 
  -5   2  16     2459.75     2395.22     32.95 o 
  -4   2  16     1113.45     1065.23     27.26 o 
  -3   2  16     1650.91     1583.85     59.02 o 
  -2   2  16       95.76      119.04      5.57 o 
  -1   2  16      341.30      359.91      8.82 o 
   0   2  16     1664.38     1877.83     82.41 o 
   1   2  16     1750.88     1835.52     73.16 o 
   2   2  16     1301.24     1335.19     49.60 o 
   3   2  16     1275.50     1211.66     38.33 o 
   4   2  16      460.99      438.07     22.61 o 
   5   2  16      700.15      713.79     20.37 o 
   6   2  16       16.18       13.28      3.59 o 
   7   2  16        8.45        2.90      6.79 o 
   8   2  16      265.72      289.70     12.87 o 
   9   2  16      382.76      390.93     21.13 o 
  10   2  16       43.64       43.07     12.75 o 
  11   2  16        0.36       -1.64     11.76 o 
 -15   3  16      151.58      176.58     52.28 o 
 -14   3  16      182.65      166.78     44.46 o 
 -13   3  16      106.67      119.36     30.07 o 
 -12   3  16      301.41      334.94     19.12 o 
 -11   3  16       31.00       24.19     13.24 o 
 -10   3  16      110.85       98.88     18.42 o 
  -9   3  16      222.43      217.57      7.65 o 
  -8   3  16      631.84      596.12     15.07 o 
  -7   3  16     5801.85     5931.99     81.76 o 
  -6   3  16     2093.57     2019.77     57.01 o 
  -5   3  16     1965.75     1952.13     42.52 o 
  -4   3  16     1900.97     1866.04     34.41 o 
  -3   3  16     1133.74     1223.66     27.24 o 
  -2   3  16      835.97      838.00     21.62 o 
  -1   3  16      590.85      556.19     15.25 o 
   0   3  16       95.63       75.49      9.03 o 
   1   3  16     1000.22      845.20     26.37 o 
   2   3  16      149.37      160.64     13.16 o 
   3   3  16      133.59      132.69     10.64 o 
   4   3  16      110.90      113.64     10.73 o 
   5   3  16      740.38      770.96     26.39 o 
   6   3  16     1179.46     1223.16     33.57 o 
   7   3  16       90.36       76.22     15.70 o 
   8   3  16      900.03      899.66     37.82 o 
   9   3  16       82.89       55.41     14.91 o 
  10   3  16      469.51      430.79     29.87 o 
  11   3  16       60.11       70.60     18.15 o 
 -15   4  16      353.43      397.84     30.43 o 
 -14   4  16      171.81      143.35     41.70 o 
 -13   4  16        0.98        4.77      4.99 o 
 -12   4  16      204.98      158.92     39.97 o 
 -11   4  16     3052.03     2897.34    111.58 o 
 -10   4  16     1257.82     1365.52     40.15 o 
  -9   4  16      123.62      112.15      9.85 o 
  -8   4  16      300.71      314.36     13.09 o 
  -7   4  16      491.59      489.85     14.08 o 
  -6   4  16      262.64      279.33      9.92 o 
  -5   4  16        9.39       11.14      3.03 o 
  -4   4  16       25.47       27.53      5.94 o 
  -3   4  16      620.40      677.96     12.20 o 
  -2   4  16     4102.60     4039.66     99.33 o 
  -1   4  16      129.11      138.86      7.90 o 
   0   4  16       50.39       49.27      8.98 o 
   1   4  16     6044.01     5769.97    121.90 o 
   2   4  16       47.85       32.18      6.59 o 
   3   4  16      363.08      357.31     12.46 o 
   4   4  16        2.96        3.79      5.74 o 
   5   4  16       97.47       62.15     10.42 o 
   6   4  16      195.98      189.07     15.37 o 
   7   4  16      425.52      434.83     12.76 o 
   8   4  16      363.11      354.70     15.03 o 
   9   4  16      413.07      461.93     73.36 o 
  10   4  16      249.88      185.62     56.34 o 
  11   4  16       46.51       36.86     14.11 o 
 -14   5  16      107.79      117.68     36.36 o 
 -13   5  16      190.86      213.70     28.15 o 
 -12   5  16       16.52       12.25      7.54 o 
 -11   5  16       20.62       11.31      4.08 o 
 -10   5  16     1001.16     1042.64     37.32 o 
  -9   5  16        9.15       20.84      7.20 o 
  -8   5  16      107.45      125.35     13.01 o 
  -7   5  16      105.79       82.99      9.88 o 
  -6   5  16      739.99      717.07     19.71 o 
  -5   5  16      778.43      784.87     21.29 o 
  -4   5  16      602.01      568.73     14.43 o 
  -3   5  16      288.87      293.32      9.64 o 
  -2   5  16      471.37      518.99     13.84 o 
  -1   5  16        1.88        4.60      3.97 o 
   0   5  16      320.05      309.42     10.00 o 
   1   5  16     4603.97     4822.13     72.86 o 
   2   5  16      550.88      524.80     14.49 o 
   3   5  16       11.12        9.66      5.46 o 
   4   5  16      348.38      364.58     13.97 o 
   5   5  16      156.90      167.52     27.79 o 
   6   5  16        9.07        8.79      5.51 o 
   7   5  16      412.62      432.29     33.74 o 
   8   5  16      234.48      255.29     15.16 o 
   9   5  16      127.18       75.56     30.02 o 
  10   5  16        5.77       12.17      6.92 o 
 -13   6  16      115.66       79.95     43.26 o 
 -12   6  16       24.33       27.55     10.83 o 
 -11   6  16       17.56       19.08      6.16 o 
 -10   6  16       76.38       69.91     13.24 o 
  -9   6  16       40.98       39.77      9.83 o 
  -8   6  16      312.95      260.29     21.26 o 
  -7   6  16       11.80       13.92      5.59 o 
  -6   6  16      146.65      132.50     15.95 o 
  -5   6  16      742.97      755.45     18.73 o 
  -4   6  16      135.44      101.46     10.74 o 
  -3   6  16      123.12      148.79      9.46 o 
  -2   6  16     1204.83     1279.66     28.60 o 
  -1   6  16        1.95        3.62      5.93 o 
   0   6  16       76.65       77.30     13.71 o 
   1   6  16     1619.25     1622.79     38.36 o 
   2   6  16      925.41      952.55     69.92 o 
   3   6  16       49.68       47.70     10.60 o 
   4   6  16       86.46       60.08     14.83 o 
   5   6  16        5.11       12.31      6.11 o 
   6   6  16      210.61      279.39     33.71 o 
   7   6  16        0.84        5.01      8.15 o 
   8   6  16       33.18       30.56     13.00 o 
   9   6  16        0.90        7.11      8.02 o 
 -12   7  16       55.49       46.96     22.29 o 
 -11   7  16       32.84       37.60     12.26 o 
 -10   7  16       10.08        4.28      4.56 o 
  -9   7  16      532.80      524.37     24.36 o 
  -8   7  16      142.89      123.21     11.17 o 
  -7   7  16       56.33       49.97     13.12 o 
  -6   7  16      167.12      119.80     17.53 o 
  -5   7  16      131.41      110.93     18.93 o 
  -4   7  16       61.91       62.60     12.40 o 
  -3   7  16       55.42       35.58     11.78 o 
  -2   7  16       11.62        6.03      6.50 o 
  -1   7  16       36.05       31.73      8.90 o 
   0   7  16      143.94      116.17     19.26 o 
   1   7  16       74.75       49.06     11.78 o 
   2   7  16      562.57      508.55     20.86 o 
   3   7  16      369.62      396.55     16.75 o 
   4   7  16      209.22      213.19     32.83 o 
   5   7  16       31.05       16.20      8.74 o 
   6   7  16        0.15        0.54      6.90 o 
   7   7  16      317.05      350.03     21.45 o 
   8   7  16       22.84       13.27      7.39 o 
 -11   8  16        1.58        9.26      6.88 o 
 -10   8  16      287.46      294.98     19.07 o 
  -9   8  16      103.11       89.80     25.34 o 
  -8   8  16      181.37      117.35     35.06 o 
  -7   8  16        3.00       11.13      6.33 o 
  -6   8  16       99.33       58.20     14.32 o 
  -5   8  16      298.70      308.80     40.29 o 
  -4   8  16      528.84      504.08     15.02 o 
  -3   8  16      713.86      663.12     19.11 o 
  -2   8  16      318.56      371.14     37.68 o 
  -1   8  16     1357.42     1355.15     54.52 o 
   0   8  16     1075.42     1148.71     48.81 o 
   1   8  16      355.40      347.85     18.45 o 
   2   8  16      261.51      285.93     21.60 o 
   3   8  16        0.09        1.98      4.14 o 
   4   8  16       97.59       65.67     14.49 o 
   5   8  16       26.46       26.19      9.58 o 
   6   8  16       29.05       21.99     10.75 o 
   7   8  16      236.77      195.81     65.05 o 
  -9   9  16       22.98       10.32      5.71 o 
  -8   9  16      411.05      376.13     28.71 o 
  -7   9  16        5.77       18.52      9.79 o 
  -6   9  16      319.82      313.49     27.73 o 
  -5   9  16        7.88       12.46      9.22 o 
  -4   9  16       42.33       36.50     13.24 o 
  -3   9  16        0.57       -2.05      6.52 o 
  -2   9  16      260.50      237.77     16.10 o 
  -1   9  16     1331.49     1450.15     62.71 o 
   0   9  16      417.32      413.58     16.00 o 
   1   9  16      181.39      176.37     40.16 o 
   2   9  16        7.18        0.37      6.57 o 
   3   9  16      323.52      344.76     39.37 o 
   4   9  16      137.19      140.44     36.84 o 
   5   9  16      145.98      127.30     30.46 o 
  -6  10  16      287.35      304.32     20.04 o 
  -5  10  16       61.43       28.35     17.89 o 
  -4  10  16      269.80      302.43     20.58 o 
  -3  10  16       11.39       15.77      9.44 o 
  -2  10  16       41.53       60.04     18.74 o 
  -1  10  16      548.83      568.60     33.29 o 
   0  10  16        6.38        9.05      7.17 o 
   1  10  16      362.16      379.97     21.87 o 
   2  10  16       11.07       16.78      8.90 o 
 -15   0  17        0.24       14.52     18.32 o 
 -13   0  17      756.99      628.78     41.23 o 
 -11   0  17      410.18      333.00     23.18 o 
  -9   0  17     5851.97     5548.35    121.23 o 
  -7   0  17     9763.78    10025.90    150.35 o 
  -5   0  17      415.62      401.15     21.88 o 
  -3   0  17      696.51      695.92     36.03 o 
  -1   0  17       25.74       22.14      6.33 o 
   1   0  17      130.59      150.87      7.26 o 
   3   0  17        1.84        2.22     10.07 o 
   5   0  17     2797.88     2786.89     59.83 o 
   7   0  17      251.72      229.38     16.31 o 
   9   0  17     1809.91     1741.44     86.80 o 
  11   0  17        1.73       10.59     11.99 o 
 -15   1  17      191.41      151.70     53.45 o 
 -14   1  17      436.46      511.59     41.39 o 
 -13   1  17      356.17      350.80     24.28 o 
 -12   1  17     1362.64     1289.12     69.02 o 
 -11   1  17        1.62        6.67      7.37 o 
 -10   1  17      758.03      795.40     21.06 o 
  -9   1  17      251.23      250.93     10.86 o 
  -8   1  17      335.07      264.40     13.18 o 
  -7   1  17      161.54      147.77     10.54 o 
  -6   1  17       56.93       57.23      2.28 o 
  -5   1  17     2010.10     1825.55     32.98 o 
  -4   1  17      546.16      503.77     13.71 o 
  -3   1  17      856.21      787.07     17.29 o 
  -2   1  17     1906.44     2021.53     22.37 o 
  -1   1  17     3401.08     3108.34     40.72 o 
   0   1  17     1455.76     1445.24     36.05 o 
   1   1  17       30.33       27.52      7.00 o 
   2   1  17       10.75       15.67      6.32 o 
   3   1  17       73.89       83.89     16.19 o 
   4   1  17      327.82      320.73     11.71 o 
   5   1  17      130.89      128.99     12.31 o 
   6   1  17      710.03      715.63     18.84 o 
   7   1  17       14.59        7.99      6.30 o 
   8   1  17      109.13      124.15     22.62 o 
   9   1  17       60.37       54.33     12.75 o 
  10   1  17      300.11      319.40     34.23 o 
  11   1  17        5.56       11.80     10.01 o 
 -15   2  17       43.88       28.33     18.72 o 
 -14   2  17        0.10        9.47      8.00 o 
 -13   2  17       28.02       28.00     10.66 o 
 -12   2  17      456.25      400.11     29.24 o 
 -11   2  17       31.20       18.54      8.63 o 
 -10   2  17      352.60      353.89     12.55 o 
  -9   2  17      310.22      317.83     30.66 o 
  -8   2  17      509.27      540.79     19.31 o 
  -7   2  17       15.38       12.38      4.11 o 
  -6   2  17     1206.09     1160.55     24.67 o 
  -5   2  17     1838.11     1898.66     40.98 o 
  -4   2  17       70.07       64.11     10.18 o 
  -3   2  17      136.36      132.32      8.42 o 
  -2   2  17      385.33      381.39     11.01 o 
  -1   2  17      804.03      794.76     18.00 o 
   0   2  17      947.47      883.62     26.88 o 
   1   2  17      163.56      160.00      6.71 o 
   2   2  17      420.39      451.37     11.62 o 
   3   2  17     1882.87     1890.47     66.29 o 
   4   2  17       61.89       63.39     11.52 o 
   5   2  17     1480.55     1517.85     34.29 o 
   6   2  17     1456.22     1482.67     65.97 o 
   7   2  17      285.76      299.30     12.69 o 
   8   2  17       37.93       21.82      8.55 o 
   9   2  17      277.66      278.60     13.89 o 
  10   2  17        3.35       -0.74      8.55 o 
  11   2  17        2.05        0.53      7.51 o 
 -15   3  17       21.22       15.56     11.41 o 
 -14   3  17       51.16       85.72     25.05 o 
 -13   3  17       90.42       40.93     28.56 o 
 -12   3  17      344.73      338.88     29.61 o 
 -11   3  17      244.64      251.05     42.15 o 
 -10   3  17      669.32      641.19     35.36 o 
  -9   3  17      122.41      108.91     19.42 o 
  -8   3  17     1303.95     1352.89     15.64 o 
  -7   3  17     1345.60     1379.59     28.28 o 
  -6   3  17      903.52      911.06     23.58 o 
  -5   3  17      178.09      159.29      9.87 o 
  -4   3  17      190.83      183.24      4.79 o 
  -3   3  17     2316.26     2191.03     33.00 o 
  -2   3  17      542.66      556.12     17.53 o 
  -1   3  17      193.65      174.99      8.12 o 
   0   3  17       82.47       71.31      6.46 o 
   1   3  17     2862.08     2858.41     65.72 o 
   2   3  17      303.33      297.87     15.12 o 
   3   3  17      147.56      170.76     12.45 o 
   4   3  17       59.19       50.68     10.91 o 
   5   3  17       16.80       21.66      7.02 o 
   6   3  17      639.75      665.52     20.73 o 
   7   3  17      383.52      338.35     12.30 o 
   8   3  17     1354.59     1354.04     35.58 o 
   9   3  17        0.08        8.55      6.38 o 
  10   3  17      122.23      131.79     42.04 o 
  11   3  17      265.48      249.88     25.21 o 
 -14   4  17       38.25       22.55     14.52 o 
 -13   4  17       57.10       43.57      9.94 o 
 -12   4  17      341.70      325.61     25.48 o 
 -11   4  17        3.28        9.32      8.34 o 
 -10   4  17      170.43      150.03     35.02 o 
  -9   4  17      505.73      504.65     11.10 o 
  -8   4  17      595.64      587.48     16.72 o 
  -7   4  17      406.75      400.29      9.76 o 
  -6   4  17       41.79       34.62      7.68 o 
  -5   4  17     1210.43     1189.58     31.70 o 
  -4   4  17        6.75        4.96      3.15 o 
  -3   4  17       84.34       76.49      3.98 o 
  -2   4  17      132.65      122.57      7.15 o 
  -1   4  17     1835.19     1776.04     42.16 o 
   0   4  17       27.39       19.42      5.34 o 
   1   4  17      217.03      175.74     19.07 o 
   2   4  17      406.28      393.68     19.58 o 
   3   4  17      595.20      546.53     12.80 o 
   4   4  17     2235.77     2211.88     52.85 o 
   5   4  17      123.04      138.67     23.51 o 
   6   4  17       25.90       17.24      5.64 o 
   7   4  17      293.51      331.93     12.57 o 
   8   4  17       39.82       32.45      9.64 o 
   9   4  17      591.00      670.17     44.87 o 
  10   4  17       61.79       47.61     22.61 o 
 -14   5  17        8.05      -10.48     18.45 o 
 -13   5  17      226.57      283.46     32.27 o 
 -12   5  17      712.66      837.88     49.35 o 
 -11   5  17        5.71       18.93      8.01 o 
 -10   5  17       46.09       57.06     13.17 o 
  -9   5  17      648.97      628.23     21.50 o 
  -8   5  17      217.83      233.06     10.51 o 
  -7   5  17       84.13       66.48     11.99 o 
  -6   5  17      234.79      214.77      9.82 o 
  -5   5  17       68.25       65.79      8.05 o 
  -4   5  17     1445.42     1362.35     28.30 o 
  -3   5  17        0.47        2.25      2.29 o 
  -2   5  17      883.58      787.79     20.25 o 
  -1   5  17      142.85      140.59      7.44 o 
   0   5  17      279.68      236.48      9.46 o 
   1   5  17      190.13      199.47     11.47 o 
   2   5  17      885.29      759.41     19.73 o 
   3   5  17      104.96      128.49     19.48 o 
   4   5  17      148.53      154.52     14.11 o 
   5   5  17       33.15       29.84      6.72 o 
   6   5  17      637.75      647.34     17.89 o 
   7   5  17       63.66       43.67     11.12 o 
   8   5  17      238.99      248.23     15.56 o 
   9   5  17       34.21       34.92     10.89 o 
  10   5  17       42.63       38.47     15.25 o 
 -13   6  17      255.91      187.32    109.27 o 
 -12   6  17      219.86      227.60     56.03 o 
 -11   6  17      494.03      471.35     33.15 o 
 -10   6  17      105.15      130.67     28.84 o 
  -9   6  17      220.06      229.27     30.32 o 
  -8   6  17       56.03       31.24     13.61 o 
  -7   6  17     1831.96     1781.88     59.22 o 
  -6   6  17      109.46      125.68     12.56 o 
  -5   6  17      800.16      836.01     19.24 o 
  -4   6  17        0.23        2.96      3.01 o 
  -3   6  17      269.48      263.80      8.44 o 
  -2   6  17       92.61      117.95     10.79 o 
  -1   6  17     1483.45     1408.56     34.02 o 
   0   6  17     1298.36     1173.16     27.27 o 
   1   6  17       53.38       46.22     13.70 o 
   2   6  17      120.25      108.23     23.91 o 
   3   6  17      181.39      192.55     16.18 o 
   4   6  17        7.32       11.23     10.10 o 
   5   6  17      314.66      340.21     18.46 o 
   6   6  17      618.28      605.39     21.46 o 
   7   6  17      440.89      441.76     21.37 o 
   8   6  17       30.85       31.54     11.17 o 
   9   6  17      163.83      158.97     49.90 o 
 -12   7  17       27.63       20.29     11.95 o 
 -11   7  17       14.79        6.86     12.58 o 
 -10   7  17        0.53        7.92      6.58 o 
  -9   7  17        0.90        6.72      5.70 o 
  -8   7  17      381.59      417.12     13.68 o 
  -7   7  17       10.55        7.25      4.04 o 
  -6   7  17       51.76       41.67     11.13 o 
  -5   7  17        0.03        3.39      6.49 o 
  -4   7  17       99.22       85.05     17.92 o 
  -3   7  17       12.95       10.75      4.16 o 
  -2   7  17       76.83       71.62     18.49 o 
  -1   7  17       43.00       51.26     14.63 o 
   0   7  17     1978.27     1941.97     69.01 o 
   1   7  17       58.81       74.32     14.57 o 
   2   7  17      707.59      699.16     15.96 o 
   3   7  17      792.70      764.78     24.34 o 
   4   7  17      411.06      405.85     13.40 o 
   5   7  17     1586.72     1807.08     84.57 o 
   6   7  17      169.47      131.13     31.04 o 
   7   7  17        7.83       -7.41     12.77 o 
   8   7  17      112.37      116.13     43.40 o 
 -10   8  17      296.47      281.95     25.41 o 
  -9   8  17        2.74        9.45      4.84 o 
  -8   8  17      508.48      479.90     38.36 o 
  -7   8  17      862.24      867.51     30.24 o 
  -6   8  17      308.18      279.74     24.23 o 
  -5   8  17     1940.43     1900.72     86.22 o 
  -4   8  17      345.44      373.68     13.08 o 
  -3   8  17      363.76      293.48     23.66 o 
  -2   8  17       59.90       55.63     15.61 o 
  -1   8  17      157.48      163.38     21.11 o 
   0   8  17       10.73       15.23      5.88 o 
   1   8  17       57.35       66.54     13.16 o 
   2   8  17     1202.96     1282.33     56.80 o 
   3   8  17        5.23        2.27      6.54 o 
   4   8  17      248.52      305.14     17.21 o 
   5   8  17       65.72       60.46     14.70 o 
   6   8  17       49.93       46.18     16.07 o 
  -9   9  17        5.07        7.92      8.04 o 
  -8   9  17      676.42      694.72     85.37 o 
  -7   9  17      112.40       90.54     27.35 o 
  -6   9  17        1.92        8.50      6.93 o 
  -5   9  17       24.17       17.48      8.99 o 
  -4   9  17       66.04       53.69     19.74 o 
  -3   9  17        0.29        6.06      4.82 o 
  -2   9  17      313.85      341.22     24.52 o 
  -1   9  17      437.72      423.39     18.65 o 
   0   9  17     1557.01     1708.29     78.15 o 
   1   9  17        4.17       11.62      6.62 o 
   2   9  17       20.71       18.37      8.56 o 
   3   9  17       83.26       67.61     17.82 o 
   4   9  17       79.76       71.10     20.67 o 
  -5  10  17      185.95      110.71     41.57 o 
  -4  10  17       50.49       47.52     23.09 o 
  -3  10  17      371.13      398.00     34.98 o 
  -2  10  17       48.24       43.11     13.00 o 
  -1  10  17       20.92       28.45     12.29 o 
   0  10  17       81.45       77.99     20.53 o 
   1  10  17        0.39        7.11      5.22 o 
 -14   0  18      714.59      764.94     68.23 o 
 -12   0  18      118.50      142.93     63.36 o 
 -10   0  18      223.61      206.59     31.94 o 
  -8   0  18       13.53        5.67      5.50 o 
  -6   0  18     2363.84     2377.72     97.40 o 
  -4   0  18     6643.12     6923.09    131.62 o 
  -2   0  18     8054.66     7721.68    360.62 o 
   0   0  18     3120.44     3420.07    271.10 o 
   2   0  18     4469.49     4321.91    267.42 o 
   4   0  18      161.26      139.84     15.40 o 
   6   0  18      858.85      936.42     26.40 o 
   8   0  18      315.49      266.18     15.46 o 
  10   0  18      153.20      178.71     53.77 o 
 -15   1  18      324.77      331.71     56.35 o 
 -14   1  18       99.18       69.11     29.96 o 
 -13   1  18        2.11       14.39      8.67 o 
 -12   1  18      508.50      487.99     26.00 o 
 -11   1  18      651.58      634.09     19.53 o 
 -10   1  18      112.96       81.10     15.67 o 
  -9   1  18      337.59      317.80     11.12 o 
  -8   1  18      594.02      556.30     16.78 o 
  -7   1  18     1395.20     1303.82     33.62 o 
  -6   1  18       85.55       58.97     14.47 o 
  -5   1  18     1332.63     1331.45     42.68 o 
  -4   1  18       95.39      112.21      5.41 o 
  -3   1  18      388.90      371.97      5.34 o 
  -2   1  18     2828.42     2712.69     74.58 o 
  -1   1  18     1874.83     1852.94     74.47 o 
   0   1  18     1463.31     1357.28     82.88 o 
   1   1  18      663.31      644.23     17.69 o 
   2   1  18      149.41      147.88      7.82 o 
   3   1  18      161.80      137.69      8.49 o 
   4   1  18       61.70       57.78     12.08 o 
   5   1  18     4949.99     5240.16    178.17 o 
   6   1  18      324.94      277.25     21.58 o 
   7   1  18      142.88      100.07     17.43 o 
   8   1  18       80.59       84.21     17.95 o 
   9   1  18      287.54      254.68     23.58 o 
  10   1  18      675.05      686.23     36.17 o 
  11   1  18       36.16       27.27     11.52 o 
 -15   2  18      648.75      578.62     31.40 o 
 -14   2  18       12.39       13.46      7.05 o 
 -13   2  18     1055.06     1097.19     38.30 o 
 -12   2  18       22.35        8.25      6.32 o 
 -11   2  18        1.09        7.15      5.40 o 
 -10   2  18     1487.40     1387.29     49.68 o 
  -9   2  18      190.82      174.13     13.25 o 
  -8   2  18     2910.94     2824.26     45.22 o 
  -7   2  18       26.69       20.69      7.96 o 
  -6   2  18      749.45      738.42     20.88 o 
  -5   2  18      188.48      162.20      8.97 o 
  -4   2  18      173.67      189.78     14.76 o 
  -3   2  18       77.03       70.92      6.67 o 
  -2   2  18     5227.50     5009.98     86.20 o 
  -1   2  18     5769.78     5738.80    138.82 o 
   0   2  18      511.73      478.36     21.44 o 
   1   2  18      351.81      356.37      9.99 o 
   2   2  18     1171.71     1165.03     30.57 o 
   3   2  18      112.00      107.95     18.00 o 
   4   2  18       18.47       15.02      5.22 o 
   5   2  18      466.51      452.36     13.44 o 
   6   2  18      613.54      581.41     15.30 o 
   7   2  18      518.64      530.08     15.51 o 
   8   2  18      958.43      996.25     31.15 o 
   9   2  18      194.79      151.17     34.70 o 
  10   2  18        9.04        1.26      8.78 o 
  11   2  18        1.54        8.40      8.68 o 
 -15   3  18      150.91      130.84     44.04 o 
 -14   3  18       77.02       67.71     19.22 o 
 -13   3  18       28.22       14.60     11.79 o 
 -12   3  18       10.82       13.76      8.22 o 
 -11   3  18       12.12        7.57     10.22 o 
 -10   3  18        5.18        9.26      6.98 o 
  -9   3  18      398.80      434.84     13.28 o 
  -8   3  18     4612.05     4901.67    124.53 o 
  -7   3  18       62.25       44.26      8.07 o 
  -6   3  18     4165.99     4171.80     59.44 o 
  -5   3  18       14.48       11.47      4.05 o 
  -4   3  18      338.20      310.29     12.07 o 
  -3   3  18     1871.28     1747.16     57.69 o 
  -2   3  18       77.28       84.22      5.95 o 
  -1   3  18      315.19      292.56     14.87 o 
   0   3  18      232.57      240.36      7.28 o 
   1   3  18     2794.82     2769.96     67.92 o 
   2   3  18     1423.15     1411.90     32.36 o 
   3   3  18        0.29        0.23      4.92 o 
   4   3  18     6101.78     6580.98    289.81 o 
   5   3  18     1318.73     1357.12     35.44 o 
   6   3  18     1349.06     1412.46     42.18 o 
   7   3  18      166.02      132.51     26.02 o 
   8   3  18       16.74       17.71      5.66 o 
   9   3  18        8.89       14.41      8.14 o 
  10   3  18       30.96       22.06      7.56 o 
 -14   4  18      325.06      315.10     20.85 o 
 -13   4  18      255.18      210.90     55.10 o 
 -12   4  18      443.82      434.36     33.14 o 
 -11   4  18       23.87       26.21      6.98 o 
 -10   4  18        5.09        9.38      5.37 o 
  -9   4  18      832.27      813.43     19.02 o 
  -8   4  18      382.94      360.76      8.88 o 
  -7   4  18      128.88      175.52      7.66 o 
  -6   4  18     2621.09     2706.87     61.97 o 
  -5   4  18       44.05       39.30      7.31 o 
  -4   4  18      298.99      285.84      5.87 o 
  -3   4  18     3283.23     3319.90     53.19 o 
  -2   4  18      194.05      184.70     11.78 o 
  -1   4  18       93.28       68.50      9.10 o 
   0   4  18      200.56      177.54     16.21 o 
   1   4  18        2.72       -2.48      4.46 o 
   2   4  18       16.00       26.01      6.01 o 
   3   4  18       52.85       52.71     10.83 o 
   4   4  18     1926.02     1980.76     64.73 o 
   5   4  18       54.66       49.76     11.48 o 
   6   4  18        4.15        5.52      5.04 o 
   7   4  18       60.57       51.41     11.32 o 
   8   4  18        1.22        8.58      7.41 o 
   9   4  18        3.51        9.88      9.92 o 
  10   4  18        7.47       -0.89      7.48 o 
 -13   5  18      173.56      251.17     48.25 o 
 -12   5  18      250.05      219.73     19.35 o 
 -11   5  18      134.15      141.83     23.81 o 
 -10   5  18       55.43       55.59     14.63 o 
  -9   5  18       36.96       24.18      5.67 o 
  -8   5  18     1922.07     1958.72     27.60 o 
  -7   5  18      441.91      467.19     13.51 o 
  -6   5  18      397.09      343.19      9.87 o 
  -5   5  18     1531.94     1526.18     35.04 o 
  -4   5  18       59.45       35.74      6.99 o 
  -3   5  18       21.83       19.81      5.06 o 
  -2   5  18      489.65      403.59     12.53 o 
  -1   5  18      297.51      345.50     12.44 o 
   0   5  18      415.02      408.12     11.83 o 
   1   5  18     1256.54     1309.95     40.46 o 
   2   5  18       36.17       17.03      4.97 o 
   3   5  18      141.98      139.97     12.03 o 
   4   5  18     1399.11     1432.41     47.30 o 
   5   5  18      133.10      135.53     23.52 o 
   6   5  18      182.63      145.02     23.14 o 
   7   5  18        0.42       14.07      6.94 o 
   8   5  18      161.10      142.30     32.22 o 
   9   5  18       55.33       52.98     17.98 o 
 -13   6  18      742.57      818.32     56.43 o 
 -12   6  18      129.95      106.72     38.35 o 
 -11   6  18      710.43      685.72     50.12 o 
 -10   6  18       16.90       17.37      8.80 o 
  -9   6  18      265.40      267.44     22.54 o 
  -8   6  18      578.46      524.87     15.79 o 
  -7   6  18        1.64       13.08      5.38 o 
  -6   6  18      142.93      146.22     19.36 o 
  -5   6  18      852.06      763.09     20.53 o 
  -4   6  18      345.77      290.59     11.04 o 
  -3   6  18      137.40      126.28      7.39 o 
  -2   6  18       66.07       35.09      9.53 o 
  -1   6  18      526.34      577.65     13.95 o 
   0   6  18       80.37       86.37     18.89 o 
   1   6  18      202.49      210.14     21.64 o 
   2   6  18      603.43      647.02     22.81 o 
   3   6  18        8.54        9.54      6.82 o 
   4   6  18       89.52       87.71     21.87 o 
   5   6  18       49.65       58.83     14.70 o 
   6   6  18       50.29       53.30     10.82 o 
   7   6  18      161.45      125.03     37.86 o 
   8   6  18      345.21      402.33     23.43 o 
 -12   7  18       30.11       17.88     15.04 o 
 -11   7  18       64.39       62.29     22.49 o 
 -10   7  18      127.91      109.71     31.31 o 
  -9   7  18        5.58        3.35      5.77 o 
  -8   7  18      267.41      241.80     13.57 o 
  -7   7  18      642.41      667.56     28.33 o 
  -6   7  18       73.82       71.74     16.11 o 
  -5   7  18     1339.06     1262.19     59.54 o 
  -4   7  18       85.46       85.42     22.18 o 
  -3   7  18      138.25       95.08     12.72 o 
  -2   7  18      363.17      375.04     12.16 o 
  -1   7  18       92.32       85.95     19.52 o 
   0   7  18       70.75       56.33     13.62 o 
   1   7  18      334.07      336.45     18.67 o 
   2   7  18        0.04        6.48      7.33 o 
   3   7  18        2.94        3.66      6.74 o 
   4   7  18        7.03       10.35      6.03 o 
   5   7  18       28.43       21.37     10.01 o 
   6   7  18       30.19       44.57     12.19 o 
   7   7  18       12.86       17.18     11.67 o 
 -10   8  18       91.36       48.73     17.35 o 
  -9   8  18       30.99       16.06      8.53 o 
  -8   8  18      258.58      266.42     19.39 o 
  -7   8  18      116.11       84.67     23.83 o 
  -6   8  18       26.90       20.85      9.33 o 
  -5   8  18     1366.38     1298.97     36.93 o 
  -4   8  18        0.09        0.03     10.72 o 
  -3   8  18      103.18       76.43     21.78 o 
  -2   8  18       32.12       31.07     11.04 o 
  -1   8  18        6.17        7.46      6.01 o 
   0   8  18       61.75       78.93     15.88 o 
   1   8  18       13.24       26.55      7.19 o 
   2   8  18       46.51       46.39     13.14 o 
   3   8  18        0.99       14.02      7.07 o 
   4   8  18       25.75       19.79      6.40 o 
   5   8  18        8.92       14.98      9.97 o 
   6   8  18       24.16       13.07      7.25 o 
  -8   9  18      149.66      107.02     41.02 o 
  -7   9  18        5.06        8.20     20.12 o 
  -6   9  18        2.42       12.69      8.79 o 
  -5   9  18        0.47       -2.83      9.00 o 
  -4   9  18       45.75       26.76     16.86 o 
  -3   9  18      464.86      458.15     37.49 o 
  -2   9  18      231.05      256.23     19.75 o 
  -1   9  18      119.83       91.91     21.72 o 
   0   9  18        4.24        7.64      7.77 o 
   1   9  18      190.98      215.08     17.24 o 
   2   9  18      224.13      138.98     26.02 o 
   3   9  18      128.20      109.96     29.68 o 
   4   9  18       39.76       36.87     15.12 o 
  -4  10  18       53.30       55.82     15.34 o 
  -3  10  18     1470.06     1427.33     60.42 o 
  -2  10  18        2.92        3.07     11.04 o 
  -1  10  18      378.10      400.82     25.09 o 
   0  10  18      172.26      162.64     18.47 o 
 -15   0  19      283.90      148.29     76.51 o 
 -13   0  19      221.60      270.29     25.30 o 
 -11   0  19     2138.85     2042.85    118.29 o 
  -9   0  19     5368.24     5810.84    168.97 o 
  -7   0  19     4116.50     3958.94     85.34 o 
  -5   0  19     1206.66     1287.01     89.86 o 
  -3   0  19      185.91      186.63     10.73 o 
  -1   0  19      648.66      626.28     27.87 o 
   1   0  19      365.07      435.97     18.80 o 
   3   0  19      751.61      758.82     39.15 o 
   5   0  19     1117.60     1198.91     46.75 o 
   7   0  19       28.24       31.41      9.48 o 
   9   0  19      665.27      638.39     39.23 o 
 -15   1  19        7.75        3.31      8.57 o 
 -14   1  19      514.57      518.92     36.58 o 
 -13   1  19       21.21       21.94      9.63 o 
 -12   1  19     1257.08     1153.27     59.65 o 
 -11   1  19     1331.13     1233.28     86.62 o 
 -10   1  19      106.47      134.86     28.38 o 
  -9   1  19      280.59      260.21     11.68 o 
  -8   1  19      247.77      236.22     13.20 o 
  -7   1  19       19.11       14.48      6.84 o 
  -6   1  19     5915.85     6098.83     99.69 o 
  -5   1  19     5154.65     5213.41    165.14 o 
  -4   1  19     2614.10     2618.69     58.28 o 
  -3   1  19     2199.68     1935.86    113.53 o 
  -2   1  19     2077.55     2006.85     67.01 o 
  -1   1  19     1051.04      962.64     37.39 o 
   0   1  19     2252.54     2288.11     51.17 o 
   1   1  19      647.28      611.84     16.79 o 
   2   1  19      416.47      451.47     13.30 o 
   3   1  19     1873.07     1949.20     64.43 o 
   4   1  19        8.96        9.91      5.11 o 
   5   1  19        0.42        4.83     10.01 o 
   6   1  19      394.59      396.30     32.26 o 
   7   1  19      268.08      307.30     17.34 o 
   8   1  19      412.27      361.74     13.13 o 
   9   1  19       40.19       30.34      8.87 o 
  10   1  19      122.46       96.89     42.44 o 
 -15   2  19       58.99       22.72     14.71 o 
 -14   2  19      138.72      103.49     30.06 o 
 -13   2  19       62.65       73.44     31.87 o 
 -12   2  19      132.60      101.76     26.98 o 
 -11   2  19      137.50      129.00     26.90 o 
 -10   2  19      340.39      392.72     14.03 o 
  -9   2  19     5278.82     5277.82    111.01 o 
  -8   2  19      111.81       98.54     18.20 o 
  -7   2  19     1171.41     1094.29     27.54 o 
  -6   2  19     2975.77     2988.40     50.95 o 
  -5   2  19     1732.88     1729.80     47.96 o 
  -4   2  19     1292.48     1277.78     35.37 o 
  -3   2  19     3221.22     3040.97     66.08 o 
  -2   2  19      475.93      489.36     13.50 o 
  -1   2  19      304.55      286.36     18.97 o 
   0   2  19      915.77      939.80     33.44 o 
   1   2  19      263.39      246.30     12.05 o 
   2   2  19      705.69      739.06     32.10 o 
   3   2  19      282.72      296.35     16.36 o 
   4   2  19      286.79      305.53     11.92 o 
   5   2  19       81.54       82.55     14.68 o 
   6   2  19        0.79        4.40      3.93 o 
   7   2  19      127.82      110.57     23.03 o 
   8   2  19      206.40      225.33     20.54 o 
   9   2  19       10.55        9.52      7.22 o 
  10   2  19      877.98      969.81     44.11 o 
 -14   3  19       76.13       72.39     23.58 o 
 -13   3  19      109.07       93.33     22.20 o 
 -12   3  19        7.81       18.01      6.39 o 
 -11   3  19        0.50        7.62      7.93 o 
 -10   3  19      196.76      184.27     39.51 o 
  -9   3  19       18.63       24.30      8.44 o 
  -8   3  19     1105.87     1017.63     26.05 o 
  -7   3  19      915.70      922.61     22.75 o 
  -6   3  19      269.40      267.04     18.88 o 
  -5   3  19      515.01      493.83     23.64 o 
  -4   3  19       30.75       29.17      8.27 o 
  -3   3  19     1011.61      898.52     22.16 o 
  -2   3  19     2216.88     2195.90     65.47 o 
  -1   3  19      580.12      583.92     21.31 o 
   0   3  19      388.51      402.36     12.16 o 
   1   3  19        7.92       12.28      3.58 o 
   2   3  19      834.29      825.54     36.21 o 
   3   3  19     2651.49     2841.07     60.35 o 
   4   3  19       32.20        9.85      9.42 o 
   5   3  19      221.27      236.47     12.10 o 
   6   3  19       78.96       58.49     12.79 o 
   7   3  19      679.79      728.15     22.45 o 
   8   3  19       94.85       53.76     12.27 o 
   9   3  19      559.47      647.89     27.76 o 
  10   3  19      185.33      174.89     17.65 o 
 -14   4  19       10.20       18.32     11.09 o 
 -13   4  19      307.66      330.61     27.28 o 
 -12   4  19      193.19      198.39     19.87 o 
 -11   4  19      764.14      762.29     29.37 o 
 -10   4  19      423.42      475.19     17.36 o 
  -9   4  19      382.68      361.17     20.13 o 
  -8   4  19       49.85       54.18     11.77 o 
  -7   4  19       21.00       15.50      6.72 o 
  -6   4  19       34.88       29.11      8.67 o 
  -5   4  19      358.54      349.75     13.76 o 
  -4   4  19       41.10       59.02     11.59 o 
  -3   4  19      359.94      340.28     29.12 o 
  -2   4  19      104.14      122.26     10.39 o 
  -1   4  19       66.56       56.50     12.69 o 
   0   4  19     1124.93     1221.50     25.77 o 
   1   4  19     1088.64     1119.31     24.50 o 
   2   4  19       85.83       50.75     15.69 o 
   3   4  19      505.68      504.33     15.24 o 
   4   4  19      521.20      522.84     27.82 o 
   5   4  19       24.21       25.82      6.16 o 
   6   4  19      419.30      396.06     17.32 o 
   7   4  19       35.73       18.77      8.61 o 
   8   4  19       14.62       13.92      7.16 o 
   9   4  19       10.04       -9.53     10.79 o 
 -13   5  19       44.18       29.98     14.59 o 
 -12   5  19        0.31       11.04      7.80 o 
 -11   5  19       15.56       14.46      9.21 o 
 -10   5  19      117.59      117.84     23.61 o 
  -9   5  19      250.54      207.97     27.75 o 
  -8   5  19      147.09      135.52     26.53 o 
  -7   5  19      207.69      185.62     15.50 o 
  -6   5  19     1050.12     1091.30     24.26 o 
  -5   5  19      991.62      935.25     22.48 o 
  -4   5  19     1358.58     1327.06     37.21 o 
  -3   5  19     1322.06     1291.52     32.10 o 
  -2   5  19      353.90      336.65     14.74 o 
  -1   5  19      301.48      258.72      8.87 o 
   0   5  19       45.65       31.62      8.47 o 
   1   5  19       33.30       33.88      9.10 o 
   2   5  19       97.34       73.12     16.91 o 
   3   5  19      769.61      692.55     17.91 o 
   4   5  19     1009.81     1063.87     40.34 o 
   5   5  19      175.48      209.07     12.59 o 
   6   5  19      257.59      250.24     18.36 o 
   7   5  19      960.56      978.62     45.61 o 
   8   5  19        0.76        7.00      9.81 o 
   9   5  19      291.85      309.77     39.56 o 
 -12   6  19       61.32       63.01     34.68 o 
 -11   6  19      237.84      163.88     48.72 o 
 -10   6  19      257.59      262.73     24.21 o 
  -9   6  19      242.82      255.49     23.82 o 
  -8   6  19        0.08       12.78      6.02 o 
  -7   6  19      106.09      100.32     16.85 o 
  -6   6  19      594.17      617.05     16.18 o 
  -5   6  19       18.11       28.66      8.53 o 
  -4   6  19        1.96        6.24      3.90 o 
  -3   6  19      131.52      121.47      7.28 o 
  -2   6  19      682.81      620.87     17.21 o 
  -1   6  19      164.74      115.32     19.00 o 
   0   6  19      348.30      359.57     24.93 o 
   1   6  19      936.56      980.55     30.84 o 
   2   6  19      747.81      792.57     28.04 o 
   3   6  19      303.58      286.45     13.02 o 
   4   6  19      477.45      475.02     15.35 o 
   5   6  19        0.71        4.50      6.40 o 
   6   6  19      118.74      110.99     24.74 o 
   7   6  19       90.56       82.40     26.20 o 
   8   6  19      103.43       97.41     35.50 o 
 -11   7  19       73.34       64.63     22.93 o 
 -10   7  19      272.91      323.46     25.17 o 
  -9   7  19       10.14       18.48     11.05 o 
  -8   7  19        5.39       11.85     10.02 o 
  -7   7  19      168.86      200.57     26.85 o 
  -6   7  19      470.43      443.56     21.78 o 
  -5   7  19       59.67       63.67     14.35 o 
  -4   7  19     1313.93     1296.15     68.04 o 
  -3   7  19       33.57       33.05     20.23 o 
  -2   7  19      122.09      114.24     24.71 o 
  -1   7  19       11.51       11.38      5.77 o 
   0   7  19      376.04      369.99     15.99 o 
   1   7  19      170.12      191.48     10.36 o 
   2   7  19      153.70      174.54     15.43 o 
   3   7  19       72.23       39.86     12.81 o 
   4   7  19        1.81        6.91      4.82 o 
   5   7  19      235.27      238.56     25.81 o 
   6   7  19      213.98      208.18     28.33 o 
   7   7  19       49.69       36.27     21.91 o 
 -10   8  19       59.31       72.67     26.06 o 
  -9   8  19      166.08      147.07     38.51 o 
  -8   8  19        0.14       11.88      6.04 o 
  -7   8  19      182.00      115.15     29.36 o 
  -6   8  19      565.56      530.85     31.53 o 
  -5   8  19      464.68      451.04     26.57 o 
  -4   8  19       77.08       97.39     29.26 o 
  -3   8  19      301.57      341.30     16.88 o 
  -2   8  19      131.78      149.72     13.63 o 
  -1   8  19       23.32       14.97      7.94 o 
   0   8  19      152.91      137.31     34.50 o 
   1   8  19      160.03      118.15     24.62 o 
   2   8  19       73.27       70.50     14.05 o 
   3   8  19     2010.73     2420.44    157.78 o 
   4   8  19        4.05        6.14      9.18 o 
   5   8  19        9.68       12.90      8.71 o 
  -7   9  19      367.11      367.74     32.96 o 
  -6   9  19      138.84      100.69     28.34 o 
  -5   9  19      742.71      787.99     40.43 o 
  -4   9  19     1004.33      993.58     60.71 o 
  -3   9  19        3.63        7.25      7.90 o 
  -2   9  19      537.93      521.80     28.65 o 
  -1   9  19        4.50        0.72      5.59 o 
   0   9  19     1020.98      983.27     40.16 o 
   1   9  19       47.30       23.09      9.36 o 
   2   9  19      221.68      202.19     22.12 o 
   3   9  19      280.64      280.08     16.26 o 
 -14   0  20      652.14      625.75     49.94 o 
 -12   0  20       23.82       13.61      9.90 o 
 -10   0  20       12.04       -2.66     15.44 o 
  -8   0  20     9496.34     9549.57     93.38 o 
  -6   0  20      368.85      370.93     35.85 o 
  -4   0  20     3659.08     3888.35    174.53 o 
  -2   0  20     9521.19     9997.74    651.08 o 
   0   0  20      125.67      127.96     12.30 o 
   2   0  20     4135.41     4202.54    161.31 o 
   4   0  20        7.81        4.22      8.71 o 
   6   0  20     1209.19     1277.09     54.91 o 
   8   0  20     3942.79     4178.97     93.55 o 
  10   0  20     1027.23     1099.81     64.68 o 
 -15   1  20        0.34        8.49      9.79 o 
 -14   1  20      193.84      172.88     58.10 o 
 -13   1  20        2.91       11.58     13.93 o 
 -12   1  20      238.76      273.56     20.72 o 
 -11   1  20       93.63       61.08     13.50 o 
 -10   1  20      111.16       83.07     19.59 o 
  -9   1  20      673.13      598.61     17.63 o 
  -8   1  20      626.76      637.91     16.76 o 
  -7   1  20      190.64      193.79     12.24 o 
  -6   1  20     1035.98     1028.61     30.17 o 
  -5   1  20     5574.35     5809.79    147.64 o 
  -4   1  20     3047.17     2975.66     98.39 o 
  -3   1  20      355.99      324.37     12.39 o 
  -2   1  20       16.21       13.47      6.48 o 
  -1   1  20     3377.16     3179.94     71.48 o 
   0   1  20     1284.23     1258.36     31.04 o 
   1   1  20     4004.51     4103.07     58.30 o 
   2   1  20      975.13      948.09     45.38 o 
   3   1  20       33.18       35.68      7.50 o 
   4   1  20       19.72       15.89      5.70 o 
   5   1  20      417.75      407.68     20.34 o 
   6   1  20      980.67      997.33     32.82 o 
   7   1  20      430.47      429.84     42.11 o 
   8   1  20       33.55       24.91      8.33 o 
   9   1  20      176.60      173.91     17.26 o 
  10   1  20      107.16      100.64     25.41 o 
 -15   2  20       63.43       29.77     13.88 o 
 -14   2  20        8.75        9.63      7.27 o 
 -13   2  20       34.01       22.95     12.21 o 
 -12   2  20      494.05      447.26     31.54 o 
 -11   2  20       71.13       41.57     14.31 o 
 -10   2  20       60.82       44.40      8.85 o 
  -9   2  20       90.71       68.61     13.46 o 
  -8   2  20     1002.18     1049.36     26.91 o 
  -7   2  20       32.40       36.52      8.66 o 
  -6   2  20     1440.15     1268.84     31.30 o 
  -5   2  20     8516.59     8694.71    106.70 o 
  -4   2  20     3343.34     3270.20    100.30 o 
  -3   2  20     2300.20     2165.31     63.01 o 
  -2   2  20     1095.66     1076.58     29.31 o 
  -1   2  20        1.62        5.02      4.09 o 
   0   2  20       99.47      104.89      6.50 o 
   1   2  20     1165.72     1159.43     27.76 o 
   2   2  20     2180.98     2188.24     37.66 o 
   3   2  20      120.52       94.68     19.35 o 
   4   2  20      264.57      295.24     14.98 o 
   5   2  20        4.57        8.51      6.32 o 
   6   2  20     1247.50     1408.50     49.18 o 
   7   2  20      979.75     1076.19     33.58 o 
   8   2  20       33.29       19.45      5.80 o 
   9   2  20       58.54       57.96     14.09 o 
  10   2  20       18.87       12.99      7.03 o 
 -14   3  20       96.90       94.93     31.45 o 
 -13   3  20      148.12      142.27     40.35 o 
 -11   3  20      330.35      333.44     17.74 o 
 -10   3  20      244.44      268.98     21.06 o 
  -9   3  20      124.51      137.31     29.19 o 
  -8   3  20      918.77      909.42     21.10 o 
  -7   3  20      852.61      751.84     21.99 o 
  -6   3  20      307.52      288.92     19.33 o 
  -5   3  20     5166.69     4938.73     92.24 o 
  -4   3  20      269.81      255.01     20.17 o 
  -3   3  20      710.70      729.66     23.39 o 
  -2   3  20      143.00      125.78     24.10 o 
  -1   3  20     1896.22     1989.41     45.62 o 
   0   3  20     2729.59     2621.90     41.81 o 
   1   3  20      361.88      373.88     11.03 o 
   2   3  20       13.79       13.20      6.36 o 
   3   3  20      154.26      114.11     23.96 o 
   4   3  20      954.62     1063.73     39.60 o 
   5   3  20      282.22      293.28     18.41 o 
   6   3  20      923.28      900.79     27.50 o 
   7   3  20      156.93      145.92     28.66 o 
   8   3  20       31.70       14.97      6.50 o 
   9   3  20        0.74       -0.32      5.55 o 
 -14   4  20       46.83       22.71     10.91 o 
 -13   4  20      250.96      239.29     29.15 o 
 -12   4  20        2.46        1.61      6.37 o 
 -11   4  20       37.34       41.17     13.45 o 
 -10   4  20        0.39       11.67      9.13 o 
  -9   4  20        0.80        9.65      4.50 o 
  -8   4  20      146.82      126.03     21.28 o 
  -7   4  20      475.82      568.10     21.78 o 
  -6   4  20      636.43      614.23     14.02 o 
  -5   4  20     1488.48     1448.91     34.49 o 
  -4   4  20     1618.83     1642.68     30.93 o 
  -3   4  20      662.44      666.81     20.45 o 
  -2   4  20      670.56      636.95     26.48 o 
  -1   4  20      364.20      389.38     11.11 o 
   0   4  20      144.63       99.34     10.60 o 
   1   4  20        2.89        7.25      5.38 o 
   2   4  20     1302.00     1231.87     33.15 o 
   3   4  20       99.59       83.10     16.62 o 
   4   4  20       11.81        8.94      6.60 o 
   5   4  20       12.46       13.57      6.52 o 
   6   4  20      357.50      327.12     15.00 o 
   7   4  20      610.34      592.16     27.88 o 
   8   4  20      126.14       88.18     24.46 o 
   9   4  20       76.56       61.45     24.68 o 
 -13   5  20      349.27      316.85    119.41 o 
 -12   5  20      897.85      966.81     47.88 o 
 -11   5  20      349.30      374.95     18.20 o 
 -10   5  20      571.44      564.14     22.70 o 
  -9   5  20      351.65      376.77     24.31 o 
  -8   5  20        1.82        5.12      6.42 o 
  -7   5  20      587.82      603.01     19.97 o 
  -6   5  20        0.57        5.91      5.41 o 
  -5   5  20        0.04        2.81      4.02 o 
  -4   5  20      108.78      117.77     13.87 o 
  -3   5  20      344.88      273.48     11.50 o 
  -2   5  20       78.17       95.86      7.29 o 
  -1   5  20       57.43       34.50      8.90 o 
   0   5  20     1775.32     1711.82     57.95 o 
   1   5  20        9.82       14.50      5.97 o 
   2   5  20      414.57      398.66     12.35 o 
   3   5  20      501.89      533.11     13.64 o 
   4   5  20        6.80       17.15      7.07 o 
   5   5  20      353.01      345.92     17.10 o 
   6   5  20       84.19       92.50     17.05 o 
   7   5  20       81.00       76.96     14.39 o 
   8   5  20     1262.29     1309.77     53.72 o 
 -12   6  20       57.00       44.09     37.51 o 
 -11   6  20        3.23        8.80     26.44 o 
 -10   6  20        2.57       13.14     11.18 o 
  -9   6  20      621.20      617.34     37.65 o 
  -8   6  20       76.09       44.42     11.88 o 
  -7   6  20       13.81       23.96      5.77 o 
  -6   6  20      898.62      971.12     43.12 o 
  -5   6  20      359.79      371.87     13.81 o 
  -4   6  20      395.64      410.30     21.05 o 
  -3   6  20      954.02      959.58     26.74 o 
  -2   6  20       49.67       42.41     13.07 o 
  -1   6  20       76.24       62.84     16.93 o 
   0   6  20      287.74      342.19     12.78 o 
   1   6  20        0.26        4.90      6.07 o 
   2   6  20        0.10       -2.63      6.31 o 
   3   6  20      207.31      209.70     21.47 o 
   4   6  20      127.24      114.62     28.30 o 
   5   6  20      267.01      292.34     18.28 o 
   6   6  20       78.60       69.56     16.95 o 
   7   6  20       32.29       28.91     10.52 o 
 -11   7  20      648.47      717.38     37.41 o 
 -10   7  20       18.39       23.08     11.84 o 
  -9   7  20      138.22      170.67     45.78 o 
  -8   7  20       87.75       95.61     19.58 o 
  -7   7  20       13.41       14.47      5.86 o 
  -6   7  20       55.99       42.91     13.21 o 
  -5   7  20       24.63       25.59      7.33 o 
  -4   7  20      226.95      239.64     42.34 o 
  -3   7  20       14.45       14.20      9.78 o 
  -2   7  20      326.39      310.26     19.17 o 
  -1   7  20      381.09      391.85     17.56 o 
   0   7  20        7.47       14.99      5.32 o 
   1   7  20      704.62      711.05     27.81 o 
   2   7  20      151.71      185.64     16.53 o 
   3   7  20       74.54       71.55     18.86 o 
   4   7  20      517.44      555.70     29.77 o 
   5   7  20       61.14       24.91     12.98 o 
   6   7  20        0.22        8.83      7.53 o 
  -9   8  20        0.02        6.89     11.07 o 
  -8   8  20        2.79        4.15      8.12 o 
  -7   8  20        2.91       11.75      4.83 o 
  -6   8  20      338.72      342.27     17.25 o 
  -5   8  20       49.67       63.26     18.79 o 
  -4   8  20      295.29      300.53     27.05 o 
  -3   8  20       90.31       88.36     24.57 o 
  -2   8  20        7.82       18.71     11.41 o 
  -1   8  20      157.88      145.77     12.22 o 
   0   8  20        0.73        1.72      6.93 o 
   1   8  20      281.97      292.46     16.91 o 
   2   8  20      319.79      276.74     29.86 o 
   3   8  20      113.74       76.09     13.10 o 
   4   8  20      314.12      363.17     17.97 o 
  -7   9  20      405.86      328.61     23.47 o 
  -6   9  20       12.50       15.42      9.34 o 
  -5   9  20        1.39        2.86      9.06 o 
  -4   9  20       58.58       43.67     19.35 o 
  -3   9  20      250.46      260.98     26.90 o 
  -2   9  20      153.27       92.07     26.43 o 
  -1   9  20        5.20       10.36      6.16 o 
   0   9  20      299.82      303.66     32.41 o 
   1   9  20       63.41       48.54     19.89 o 
   2   9  20       43.58       27.57      9.93 o 
 -15   0  21       92.43       55.64     40.07 o 
 -13   0  21     2077.83     1991.45    156.24 o 
 -11   0  21     3488.78     3443.37    228.18 o 
  -9   0  21      788.22      859.57     30.75 o 
  -7   0  21      934.01      954.09     46.46 o 
  -5   0  21      786.18      804.34     54.54 o 
  -3   0  21     2673.74     3020.42    107.15 o 
  -1   0  21     6938.37     6537.02    111.63 o 
   1   0  21     2189.70     2291.04     51.30 o 
   3   0  21       38.93       52.29     15.26 o 
   5   0  21      565.86      591.46     19.60 o 
   7   0  21       34.88       24.46      8.47 o 
   9   0  21       58.35       25.44     11.50 o 
 -14   1  21      159.77      133.50     32.55 o 
 -13   1  21       56.87       51.42     17.38 o 
 -12   1  21      260.30      217.95     61.07 o 
 -11   1  21       25.68       19.98      7.69 o 
 -10   1  21      978.67      919.60     52.14 o 
  -9   1  21        3.95        4.27      6.23 o 
  -8   1  21       88.90      120.49     20.98 o 
  -7   1  21      330.46      297.89     12.01 o 
  -6   1  21     4266.47     4321.92     65.15 o 
  -5   1  21     1001.22     1013.54     50.37 o 
  -4   1  21        5.53        0.90     15.61 o 
  -3   1  21      558.18      531.66     17.29 o 
  -2   1  21      869.01      877.93     19.32 o 
  -1   1  21      728.41      740.56     45.28 o 
   0   1  21      592.89      594.74     16.41 o 
   1   1  21      141.28      153.47     17.26 o 
   2   1  21      862.57      876.24     29.54 o 
   3   1  21       48.32       47.89     12.63 o 
   4   1  21        0.53        7.43      5.01 o 
   5   1  21       23.25       21.70      5.54 o 
   6   1  21      780.90      794.47     28.81 o 
   7   1  21       37.35       38.20      9.30 o 
   8   1  21       88.43       84.17     19.29 o 
   9   1  21       12.99        8.71      5.18 o 
 -14   2  21      653.02      694.54     40.59 o 
 -13   2  21      987.74     1019.23     83.39 o 
 -12   2  21      349.64      417.74     61.95 o 
 -11   2  21        0.10       10.99      7.64 o 
 -10   2  21       67.28       54.64      9.83 o 
  -9   2  21      504.58      447.75     19.32 o 
  -8   2  21       51.40       25.77      7.59 o 
  -7   2  21      932.23      872.87     38.82 o 
  -6   2  21      473.40      423.76     17.20 o 
  -5   2  21       13.52        9.69     11.20 o 
  -4   2  21      245.41      276.86      9.74 o 
  -3   2  21       50.22       57.99     15.93 o 
  -2   2  21     7699.64     7454.16    161.74 o 
  -1   2  21      809.53      838.24     21.43 o 
   0   2  21      217.71      182.84      8.37 o 
   1   2  21       60.81       70.63     12.73 o 
   2   2  21       44.63       48.42     11.54 o 
   3   2  21        0.57        1.29      6.76 o 
   4   2  21     1589.73     1553.49     30.39 o 
   5   2  21      405.49      378.53     14.60 o 
   6   2  21     1346.92     1432.08     39.20 o 
   7   2  21       68.96       70.84     16.76 o 
   8   2  21        0.63        6.60      6.34 o 
   9   2  21      170.01      130.16     36.77 o 
 -14   3  21        4.05       19.58     10.38 o 
 -13   3  21       38.47       23.97     15.66 o 
 -11   3  21        0.07        2.08      5.06 o 
 -10   3  21        0.14       -2.14      6.23 o 
  -9   3  21     1282.22     1211.50     44.74 o 
  -8   3  21       80.53       56.90     11.19 o 
  -7   3  21      291.90      295.14     12.77 o 
  -6   3  21      965.81      901.42     57.78 o 
  -5   3  21      977.05      949.14     29.30 o 
  -4   3  21      528.59      589.26     32.67 o 
  -3   3  21     1377.56     1386.06     24.84 o 
  -2   3  21      170.75      186.80     17.34 o 
  -1   3  21       71.54       79.66      5.70 o 
   0   3  21      156.67      134.12     10.53 o 
   1   3  21     1682.14     1689.80     38.97 o 
   2   3  21      116.67      118.45     13.28 o 
   3   3  21      439.90      463.08     14.00 o 
   4   3  21       39.07       32.55      8.85 o 
   5   3  21        1.35       10.14      5.79 o 
   6   3  21      859.99      868.88     33.00 o 
   7   3  21      684.26      670.79     29.29 o 
   8   3  21      308.40      263.80     29.52 o 
   9   3  21      163.37      103.83     34.20 o 
 -13   4  21       12.90       10.07      8.88 o 
 -12   4  21        0.32        7.99      8.19 o 
 -11   4  21      196.38      215.07     32.62 o 
 -10   4  21       25.12       26.20     10.18 o 
  -9   4  21     2164.89     2211.98     86.33 o 
  -8   4  21        7.24       11.67      6.23 o 
  -7   4  21      203.17      178.88     15.36 o 
  -6   4  21     1397.06     1378.00     35.63 o 
  -5   4  21       15.80       13.44      4.86 o 
  -4   4  21       73.86       48.79     12.54 o 
  -3   4  21     2001.77     1967.93     59.84 o 
  -2   4  21     1846.00     1734.63     50.77 o 
  -1   4  21       48.75       31.00     10.44 o 
   0   4  21      794.03      816.51     41.73 o 
   1   4  21      204.90      181.30     11.72 o 
   2   4  21      977.14      999.29     22.40 o 
   3   4  21      426.04      435.98     13.20 o 
   4   4  21       42.97       34.50      7.68 o 
   5   4  21      179.09      167.71     22.44 o 
   6   4  21      115.73      106.77     25.68 o 
   7   4  21       19.25       17.59      6.17 o 
   8   4  21        1.86        7.19      5.73 o 
 -13   5  21        4.88       16.80     11.30 o 
 -12   5  21      143.62      110.71     46.61 o 
 -11   5  21       78.63       63.82     15.68 o 
 -10   5  21      173.11      213.23     17.84 o 
  -9   5  21      610.54      618.50     25.90 o 
  -8   5  21        1.98       15.98      6.92 o 
  -7   5  21      544.35      544.58     20.50 o 
  -6   5  21       29.05       20.77      6.58 o 
  -5   5  21       19.28       15.13      7.15 o 
  -4   5  21      535.66      532.42     17.68 o 
  -3   5  21       76.70       96.98     10.22 o 
  -2   5  21      351.63      394.92     25.03 o 
  -1   5  21      223.42      231.15     17.56 o 
   0   5  21       46.30       30.86      7.77 o 
   1   5  21      488.30      483.09     13.23 o 
   2   5  21      360.15      379.56     18.76 o 
   3   5  21       72.26       61.48     15.61 o 
   4   5  21       21.77       31.17      8.04 o 
   5   5  21      350.57      383.07     24.42 o 
   6   5  21      203.66      149.05     26.65 o 
   7   5  21      119.58       83.74     19.68 o 
   8   5  21       10.39       52.23     21.07 o 
 -12   6  21      125.78      119.95     37.38 o 
 -11   6  21      676.92      700.33     50.47 o 
 -10   6  21      213.98      170.98     61.38 o 
  -9   6  21      516.36      499.85     47.55 o 
  -8   6  21       61.61       56.60     19.75 o 
  -7   6  21        4.62        4.35      4.85 o 
  -6   6  21      160.32      141.48     12.12 o 
  -5   6  21      735.92      716.72     27.97 o 
  -4   6  21       70.08       76.18     17.40 o 
  -3   6  21     1369.97     1394.93     80.84 o 
  -2   6  21      400.64      380.69     13.48 o 
  -1   6  21       20.29       16.85      7.55 o 
   0   6  21       32.07       18.86      8.35 o 
   1   6  21       76.22       68.62     14.35 o 
   2   6  21        1.56        6.52      4.94 o 
   3   6  21       46.12       38.78      9.20 o 
   4   6  21      230.81      233.58     27.28 o 
   5   6  21     1432.25     1692.85     97.71 o 
   6   6  21      104.95       83.68     24.77 o 
   7   6  21        4.69       10.26      6.71 o 
 -10   7  21      682.64      785.28     48.90 o 
  -9   7  21       12.16        5.91      7.45 o 
  -8   7  21      346.68      292.39     77.48 o 
  -7   7  21        7.09       14.80      6.79 o 
  -6   7  21      249.57      236.40     15.03 o 
  -5   7  21       33.97       23.93     12.32 o 
  -4   7  21      242.62      212.51     13.76 o 
  -3   7  21      874.26      866.46     46.37 o 
  -2   7  21      778.46      645.82    145.33 o 
  -1   7  21        5.24       -4.68     10.19 o 
   0   7  21       19.71       19.03      7.09 o 
   1   7  21      269.27      276.65     22.88 o 
   2   7  21      975.49     1044.25     53.21 o 
   3   7  21      181.73      222.17     24.53 o 
   4   7  21      687.71      668.67     28.12 o 
   5   7  21       79.13       48.25     14.11 o 
  -9   8  21        3.13       16.87      9.84 o 
  -8   8  21       21.09       30.75     13.92 o 
  -7   8  21       88.57       73.51     21.73 o 
  -6   8  21       22.55       15.50      7.95 o 
  -5   8  21      110.42      113.07     32.19 o 
  -4   8  21       34.40       37.61     17.21 o 
  -3   8  21       66.26       57.30     15.80 o 
  -2   8  21       78.78       89.20     22.46 o 
  -1   8  21      117.62      122.06     34.75 o 
   0   8  21       19.09       14.19      5.89 o 
   1   8  21       30.48       20.48     10.78 o 
   2   8  21      303.20      309.35     21.07 o 
   3   8  21        8.40       28.25     10.55 o 
   4   8  21        1.99       12.93     16.09 o 
  -6   9  21        8.93       36.74     26.24 o 
  -5   9  21      256.50      258.57     18.10 o 
  -4   9  21       76.96       46.54     17.83 o 
  -3   9  21      402.53      383.84     30.02 o 
  -2   9  21       22.66        7.08     13.81 o 
  -1   9  21       57.12       48.90     16.80 o 
   0   9  21        0.19        4.65      9.16 o 
   1   9  21       67.13       60.12     31.71 o 
 -14   0  22        4.17       12.21     10.97 o 
 -12   0  22      631.01      594.04     38.37 o 
 -10   0  22       11.18       11.18      8.27 o 
  -8   0  22     1446.13     1483.24     58.70 o 
  -6   0  22       46.19       42.93     19.22 o 
  -4   0  22        2.26       10.59     12.57 o 
  -2   0  22     4004.87     4078.77     91.51 o 
   0   0  22      652.17      732.97     55.58 o 
   2   0  22     1783.62     1771.88     59.37 o 
   4   0  22      610.97      638.39     43.81 o 
   6   0  22       53.37       62.13     17.95 o 
   8   0  22       52.10       58.79     18.93 o 
 -14   1  22       16.39       15.53     14.87 o 
 -13   1  22       11.34       -0.53     14.16 o 
 -12   1  22        1.49       10.58      7.81 o 
 -11   1  22      166.72      148.76     14.58 o 
 -10   1  22      167.93      175.12     18.34 o 
  -9   1  22       83.43       79.51     17.12 o 
  -8   1  22      422.08      403.33     20.38 o 
  -7   1  22      389.14      359.43     12.37 o 
  -6   1  22       27.68       22.55      5.38 o 
  -5   1  22       30.83       37.59     10.50 o 
  -4   1  22        4.26       26.48     22.29 o 
  -3   1  22       71.93       86.31     11.15 o 
  -2   1  22      917.83      939.47     22.51 o 
  -1   1  22       25.60       27.54      9.93 o 
   0   1  22       19.50       16.19      5.16 o 
   1   1  22       13.76       17.69      4.60 o 
   2   1  22     2012.39     2033.97     48.73 o 
   3   1  22      352.18      369.60     21.80 o 
   4   1  22       53.04       50.42     12.56 o 
   5   1  22     1531.92     1534.88     66.27 o 
   6   1  22      200.10      173.80     10.87 o 
   7   1  22        1.22        3.29      4.39 o 
   8   1  22        0.08        8.12      6.96 o 
   9   1  22      116.82       90.40     24.03 o 
 -14   2  22      163.92      150.17     48.82 o 
 -12   2  22       25.96       31.33     13.53 o 
 -11   2  22      876.63      898.41     31.45 o 
 -10   2  22      789.26      719.26     34.84 o 
  -9   2  22     1887.13     1844.88     55.61 o 
  -8   2  22      121.96      107.93     19.14 o 
  -7   2  22     1914.97     1911.03     51.35 o 
  -6   2  22      273.93      290.36     15.46 o 
  -5   2  22      323.44      352.35     16.79 o 
  -4   2  22      181.52      219.90     23.06 o 
  -3   2  22      339.97      289.63     14.26 o 
  -2   2  22     1361.80     1341.50     34.09 o 
  -1   2  22      321.77      326.60      8.46 o 
   0   2  22      307.77      350.47     16.76 o 
   1   2  22      497.35      460.07     11.73 o 
   2   2  22      125.60      139.90      8.10 o 
   3   2  22     1174.35     1179.53     30.35 o 
   4   2  22      410.23      437.57     16.38 o 
   5   2  22        3.37        4.21      5.35 o 
   6   2  22      153.79      164.12     24.20 o 
   7   2  22        3.74       12.24      5.53 o 
   8   2  22       23.82       15.52      5.87 o 
   9   2  22      126.55       81.17     23.20 o 
 -14   3  22      155.01      131.08     54.75 o 
 -13   3  22       37.48       63.55     17.32 o 
 -12   3  22       67.21       52.62     15.90 o 
 -11   3  22       23.40       21.20      9.41 o 
 -10   3  22       17.36       11.34      6.01 o 
  -9   3  22      124.63      119.92     25.03 o 
  -8   3  22      174.14      155.62     26.13 o 
  -7   3  22      266.26      220.48     16.49 o 
  -6   3  22        1.41        9.08      5.10 o 
  -5   3  22       30.55       24.08      8.80 o 
  -4   3  22      167.87      123.44      7.16 o 
  -3   3  22        1.65       22.16      8.34 o 
  -2   3  22      510.40      510.98     22.11 o 
  -1   3  22      586.77      545.65     12.12 o 
   0   3  22      473.70      515.56     13.83 o 
   1   3  22      102.00       85.72     19.14 o 
   2   3  22      610.05      604.39     24.09 o 
   3   3  22      168.97      177.23     19.46 o 
   4   3  22      675.68      670.80     28.95 o 
   5   3  22        0.22        1.06      6.30 o 
   6   3  22      210.72      186.46     25.82 o 
   7   3  22      212.52      221.85     18.37 o 
   8   3  22      207.44      230.55     30.19 o 
 -13   4  22       70.15       58.99     23.05 o 
 -12   4  22      164.84      125.04     30.45 o 
 -11   4  22       12.57       25.94     10.79 o 
 -10   4  22      371.64      397.63     36.87 o 
  -9   4  22      460.40      427.23     16.08 o 
  -8   4  22      171.01      152.56     20.33 o 
  -7   4  22      396.77      395.25     15.07 o 
  -6   4  22       98.53       69.40     18.66 o 
  -5   4  22      969.55      950.60     23.55 o 
  -4   4  22        9.23       28.28     12.97 o 
  -3   4  22     1800.49     1754.31     50.33 o 
  -2   4  22       41.73       18.28      9.66 o 
  -1   4  22      712.29      652.28     14.50 o 
   0   4  22       12.81       14.78      5.46 o 
   1   4  22      573.04      554.77     14.09 o 
   2   4  22      190.14      212.04      9.69 o 
   3   4  22      938.57      986.83     36.36 o 
   4   4  22      536.39      532.68     19.30 o 
   5   4  22      447.48      438.80     13.81 o 
   6   4  22      170.20      161.36     16.52 o 
   7   4  22       12.93        9.28      5.46 o 
   8   4  22       89.11       78.41     21.97 o 
 -12   5  22       56.72       66.50     18.29 o 
 -11   5  22      167.50      109.54     36.59 o 
 -10   5  22        6.01        6.92      7.99 o 
  -9   5  22      445.68      441.15     28.61 o 
  -8   5  22        3.07        6.67      7.50 o 
  -7   5  22        1.55        7.57      8.12 o 
  -6   5  22       78.89       74.28     16.68 o 
  -5   5  22      194.59      208.76     12.78 o 
  -4   5  22       65.51       69.44     20.43 o 
  -3   5  22     2871.66     2891.04     58.61 o 
  -2   5  22      289.59      324.73     13.47 o 
  -1   5  22      799.44      837.01     34.90 o 
   0   5  22       12.82        9.99      4.85 o 
   1   5  22      628.82      642.48     21.04 o 
   2   5  22       53.97       45.93     14.00 o 
   3   5  22       79.55       62.19     10.79 o 
   4   5  22      429.12      468.46     18.04 o 
   5   5  22      180.34      170.75     27.93 o 
   6   5  22        0.29       -0.13      9.64 o 
   7   5  22      157.69       93.88     24.16 o 
 -11   6  22        4.37       18.70     10.43 o 
 -10   6  22      933.84      970.22     86.73 o 
  -9   6  22      211.29      222.74     45.56 o 
  -8   6  22      250.63      256.02     42.71 o 
  -7   6  22       17.71       17.41      6.40 o 
  -6   6  22      331.00      298.51     10.92 o 
  -5   6  22       54.87       51.11     11.90 o 
  -4   6  22        0.45        3.08      5.48 o 
  -3   6  22      113.47      125.79     38.81 o 
  -2   6  22     1258.60     1314.55     54.40 o 
  -1   6  22      820.82      786.35     31.04 o 
   0   6  22      103.17       69.79     13.42 o 
   1   6  22       92.77       83.09     17.41 o 
   2   6  22      200.98      185.47     12.01 o 
   3   6  22        4.34        7.93      6.06 o 
   4   6  22      499.34      558.76     27.76 o 
   5   6  22       67.90       91.74     17.78 o 
   6   6  22       68.05       45.04     13.75 o 
 -10   7  22       11.36       30.25     11.95 o 
  -9   7  22      279.94      249.01     73.55 o 
  -8   7  22       37.28       49.57     17.45 o 
  -7   7  22      440.53      398.54     49.64 o 
  -6   7  22      354.59      390.55     24.27 o 
  -5   7  22      891.81      906.52     85.72 o 
  -4   7  22       19.95       17.80      8.89 o 
  -3   7  22     2231.06     2460.66     85.73 o 
  -2   7  22       19.25       11.10      4.93 o 
  -1   7  22       52.22       39.95     10.95 o 
   0   7  22      127.50       94.03     24.88 o 
   1   7  22      117.89      121.64     32.33 o 
   2   7  22      324.17      378.93     40.24 o 
   3   7  22       10.35        5.76      7.94 o 
   4   7  22        6.16       10.67      7.33 o 
   5   7  22      246.59      214.32     14.92 o 
  -8   8  22      770.07      851.86     42.82 o 
  -7   8  22      137.78      107.56     42.13 o 
  -6   8  22      136.60      135.99     28.30 o 
  -5   8  22      362.78      359.73     34.28 o 
  -4   8  22      112.38       74.44     21.26 o 
  -3   8  22       75.85       60.88     26.69 o 
  -2   8  22      361.84      298.67     34.14 o 
  -1   8  22        0.01       12.10      9.05 o 
   0   8  22      148.58      121.55     36.77 o 
   1   8  22        1.37        8.45     11.62 o 
   2   8  22      684.93      727.80     50.84 o 
   3   8  22        1.19       14.03     10.10 o 
  -4   9  22      327.01      349.26     64.07 o 
  -3   9  22       60.76       64.57     25.38 o 
  -2   9  22      252.46      262.66     34.12 o 
  -1   9  22       32.52       27.23     17.27 o 
 -13   0  23      158.08      117.24     53.08 o 
 -11   0  23      710.74      681.32     31.36 o 
  -9   0  23      558.88      567.00     27.94 o 
  -7   0  23     1317.33     1309.52     49.30 o 
  -5   0  23     3293.17     3191.34    137.13 o 
  -3   0  23     6825.55     7082.12    202.14 o 
  -1   0  23      328.21      305.56     10.11 o 
   1   0  23      597.95      602.32     20.90 o 
   3   0  23       51.09       35.66      9.54 o 
   5   0  23        4.14       10.75      7.30 o 
   7   0  23       55.87       67.99     18.37 o 
 -14   1  23       28.99       28.06     13.79 o 
 -13   1  23      127.36       99.95     24.00 o 
 -12   1  23      287.38      252.47     19.30 o 
 -11   1  23      441.40      447.31     18.94 o 
 -10   1  23       64.63       55.57     10.72 o 
  -9   1  23       89.97      101.66     19.13 o 
  -8   1  23      112.73      104.79     21.52 o 
  -7   1  23      343.17      307.90     15.81 o 
  -6   1  23      304.78      213.85     13.96 o 
  -5   1  23        2.96       -4.84      9.98 o 
  -4   1  23     5242.89     5448.57    158.05 o 
  -3   1  23       76.23       80.05     24.20 o 
  -2   1  23      122.01      116.39     13.25 o 
  -1   1  23      179.04      139.21      8.15 o 
   0   1  23        5.44        7.86      4.53 o 
   1   1  23       27.98       25.04      8.19 o 
   2   1  23      428.19      420.57     11.56 o 
   3   1  23       25.46       29.92      7.43 o 
   4   1  23       13.93       12.63      6.18 o 
   5   1  23        0.02        2.06      4.51 o 
   6   1  23        6.32        8.58      3.78 o 
   7   1  23       11.02       22.76      6.96 o 
   8   1  23     2386.44     2628.09     75.38 o 
 -14   2  23       71.26       76.27     21.30 o 
 -13   2  23       78.72      116.94     27.75 o 
 -12   2  23        1.22        7.34      6.42 o 
 -11   2  23       49.78       34.20     12.38 o 
 -10   2  23       38.82       36.26      9.92 o 
  -9   2  23     1741.51     1654.53     57.53 o 
  -8   2  23       81.93       64.31     13.70 o 
  -7   2  23      827.88      831.38     36.39 o 
  -6   2  23     1481.19     1429.25     45.11 o 
  -5   2  23       12.31       25.41     11.94 o 
  -4   2  23      118.53      112.28     31.98 o 
  -3   2  23       18.37        7.78      5.13 o 
  -2   2  23      359.54      358.84     19.06 o 
  -1   2  23     1532.68     1663.77     59.01 o 
   0   2  23     1144.21     1103.32     33.87 o 
   1   2  23      366.29      326.64     10.51 o 
   2   2  23       17.76       21.57      5.98 o 
   3   2  23      385.20      449.50     22.90 o 
   4   2  23      194.00      170.21     13.87 o 
   5   2  23       53.20       59.13     13.02 o 
   6   2  23      123.51       97.71     20.03 o 
   7   2  23       20.53       28.99      9.54 o 
   8   2  23       86.60       60.29     17.33 o 
 -13   3  23       13.93        7.48     16.45 o 
 -12   3  23        0.36       10.68      9.59 o 
 -11   3  23      921.49      959.18     36.74 o 
 -10   3  23       99.29       90.14     18.35 o 
  -9   3  23       20.35       25.06      8.16 o 
  -8   3  23      292.68      287.73     14.74 o 
  -7   3  23        9.06       12.99      9.51 o 
  -6   3  23       79.71       62.37     13.02 o 
  -5   3  23      466.77      381.72     20.65 o 
  -4   3  23       83.17      101.94     28.23 o 
  -3   3  23     1761.24     1722.21     48.47 o 
  -2   3  23        8.42       10.79      6.14 o 
  -1   3  23        8.38        5.11      6.60 o 
   0   3  23      129.49      133.34      8.75 o 
   1   3  23      870.42      868.36     16.15 o 
   2   3  23      906.32      915.39     28.83 o 
   3   3  23      325.10      327.44     13.15 o 
   4   3  23     1226.11     1182.70     38.53 o 
   5   3  23      121.58      103.04     24.67 o 
   6   3  23      108.34      109.20     19.69 o 
   7   3  23        0.64       -1.76      7.03 o 
   8   3  23       36.80       42.55     12.39 o 
 -13   4  23      622.92      675.59     48.95 o 
 -12   4  23        0.64        7.54      9.46 o 
 -11   4  23      155.75      134.40     40.46 o 
 -10   4  23       76.53       88.02     18.43 o 
  -9   4  23      136.72      115.84     33.47 o 
  -8   4  23       74.29      106.28     20.93 o 
  -7   4  23       35.60       35.69     14.55 o 
  -6   4  23     2605.93     2479.86     87.80 o 
  -5   4  23      186.62      255.74     22.65 o 
  -4   4  23     1555.51     1595.52     50.98 o 
  -3   4  23      668.55      733.39     20.43 o 
  -2   4  23      246.51      257.28     17.36 o 
  -1   4  23     3518.91     3592.04     48.29 o 
   0   4  23      697.81      627.32     18.77 o 
   1   4  23      777.72      789.57     33.80 o 
   2   4  23       40.67       34.19      8.10 o 
   3   4  23      258.85      277.52     21.90 o 
   4   4  23      783.85      794.94     24.01 o 
   5   4  23       81.72       77.65     19.95 o 
   6   4  23      219.88      246.12     12.90 o 
   7   4  23      278.54      321.97     16.33 o 
 -12   5  23       37.52       25.30     11.43 o 
 -11   5  23      102.67       68.64     17.26 o 
 -10   5  23      555.31      555.72     85.09 o 
  -9   5  23       19.25        9.20      6.66 o 
  -8   5  23      573.17      604.37     29.63 o 
  -7   5  23       25.94       29.07     11.66 o 
  -6   5  23      541.80      591.17     40.13 o 
  -5   5  23       67.87       81.92     24.29 o 
  -4   5  23      156.83      146.45      9.89 o 
  -3   5  23      413.74      415.71     33.59 o 
  -2   5  23        3.47        7.75      3.75 o 
  -1   5  23       32.06       17.48      8.02 o 
   0   5  23      170.14      152.57     12.53 o 
   1   5  23     1395.78     1406.90     49.75 o 
   2   5  23       23.20       27.43      8.38 o 
   3   5  23      192.93      198.40     11.03 o 
   4   5  23      112.47      126.78     25.44 o 
   5   5  23       21.66       13.57      7.88 o 
   6   5  23     1466.89     1544.60     46.63 o 
 -11   6  23        2.90       12.90     11.63 o 
 -10   6  23        2.01        3.38     16.93 o 
  -9   6  23        8.75       20.20     13.74 o 
  -8   6  23       17.64        8.55      8.66 o 
  -7   6  23       65.00       69.54     17.37 o 
  -6   6  23      156.19      198.07     18.92 o 
  -5   6  23       77.27       55.39     12.70 o 
  -4   6  23       50.07       34.28     11.49 o 
  -3   6  23      355.18      403.92     15.17 o 
  -2   6  23      111.06       87.15     18.71 o 
  -1   6  23      769.75      752.98     26.98 o 
   0   6  23      221.14      260.50     16.90 o 
   1   6  23      126.19      125.99     15.61 o 
   2   6  23      335.96      315.57     20.95 o 
   3   6  23      136.92      140.00     21.98 o 
   4   6  23       37.16       37.51     11.68 o 
   5   6  23       28.26       24.50      8.48 o 
  -9   7  23        0.40       15.37     10.06 o 
  -8   7  23      114.64       84.69     25.89 o 
  -7   7  23        7.36        4.99     12.28 o 
  -6   7  23       48.45       19.05     16.08 o 
  -5   7  23        1.35        1.24      9.33 o 
  -4   7  23       33.94       21.62     10.04 o 
  -3   7  23       20.27       14.80      9.15 o 
  -2   7  23       43.02       33.92      9.79 o 
  -1   7  23        3.53        1.27      7.97 o 
   0   7  23      116.81      105.07     22.68 o 
   1   7  23       20.62       19.16     10.15 o 
   2   7  23      144.53      157.29     17.91 o 
   3   7  23       25.07       23.31      7.75 o 
   4   7  23       22.84       23.34      9.89 o 
  -7   8  23       14.42       12.46     11.70 o 
  -6   8  23       35.68       88.78     47.85 o 
  -5   8  23      943.90      997.84     46.75 o 
  -4   8  23       26.58       26.59     14.12 o 
  -3   8  23      354.66      328.71     24.91 o 
  -2   8  23      175.96      210.95     14.73 o 
  -1   8  23       12.85       16.16     10.00 o 
   0   8  23      217.02      283.86     41.91 o 
   1   8  23      130.54      108.05     33.49 o 
 -14   0  24       82.26       56.02     35.92 o 
 -12   0  24     2850.86     2963.10     72.03 o 
 -10   0  24       11.74       -0.67      9.75 o 
  -8   0  24        1.67       14.46      9.59 o 
  -6   0  24        0.08       14.03     12.10 o 
  -4   0  24      360.39      373.86     30.00 o 
  -2   0  24      227.84      257.86     90.84 o 
   0   0  24     1936.28     1928.91     71.71 o 
   2   0  24      242.81      227.14     13.04 o 
   4   0  24        3.73        1.64     10.09 o 
   6   0  24     1157.46     1159.28     94.04 o 
   8   0  24      947.98     1009.33     44.08 o 
 -13   1  24        0.16        8.18      6.20 o 
 -12   1  24       34.34       36.38     13.90 o 
 -11   1  24      303.27      346.29     23.78 o 
 -10   1  24        5.17       12.96      7.41 o 
  -9   1  24      147.14      118.06     25.86 o 
  -8   1  24        0.10        9.92      6.84 o 
  -7   1  24      888.99      917.41     24.85 o 
  -6   1  24      823.14      778.50     34.82 o 
  -5   1  24      441.93      469.49     21.18 o 
  -4   1  24        2.47       -6.21     24.83 o 
  -3   1  24     1413.01     1329.18     50.56 o 
  -2   1  24       41.99       35.86     12.77 o 
  -1   1  24       47.31       48.45     12.68 o 
   0   1  24      643.40      589.76     14.05 o 
   1   1  24       18.63       17.70      7.36 o 
   2   1  24      595.35      585.92     12.65 o 
   3   1  24      150.39      121.89     10.14 o 
   4   1  24        0.26        1.08      6.65 o 
   5   1  24       16.01       10.87      4.62 o 
   6   1  24       39.38       30.86      8.31 o 
   7   1  24      147.92       97.58     20.55 o 
   8   1  24       24.40       23.95      8.14 o 
 -13   2  24        3.46        1.42     10.86 o 
 -12   2  24       21.52       27.02     14.97 o 
 -11   2  24       89.12       86.56     19.60 o 
 -10   2  24        5.53       12.76      4.10 o 
  -9   2  24      226.59      171.52     15.40 o 
  -8   2  24     1284.46     1358.48     48.93 o 
  -7   2  24       68.31       41.09     14.09 o 
  -6   2  24      144.94      133.90     23.47 o 
  -5   2  24      265.75      320.10     41.71 o 
  -4   2  24      440.11      388.51     27.11 o 
  -3   2  24     1016.70      976.17     32.62 o 
  -2   2  24      107.29       94.25     10.28 o 
  -1   2  24      508.34      502.96     21.51 o 
   0   2  24     1689.83     1640.54     31.97 o 
   1   2  24     3397.42     3313.68     45.24 o 
   2   2  24      956.25      996.87     32.27 o 
   3   2  24        6.78        3.06      3.40 o 
   4   2  24       27.46       34.03     10.58 o 
   5   2  24      298.80      291.71     13.11 o 
   6   2  24        4.21        7.65      5.44 o 
   7   2  24        0.64        5.00      6.43 o 
 -13   3  24       20.33       24.73     11.58 o 
 -12   3  24       40.06       26.20     10.50 o 
 -11   3  24       61.11       47.30     14.16 o 
 -10   3  24      235.42      246.03     21.87 o 
  -9   3  24       47.38       71.33     13.53 o 
  -8   3  24      881.85      911.78     39.78 o 
  -7   3  24      997.23      887.28     36.81 o 
  -6   3  24      319.08      332.17     22.20 o 
  -5   3  24      304.67      322.73     17.92 o 
  -4   3  24       27.97       31.33     14.07 o 
  -3   3  24        0.01       11.63      8.28 o 
  -2   3  24        3.55       -0.06      5.93 o 
  -1   3  24     1609.74     1730.68     40.38 o 
   0   3  24     2901.50     3250.03    132.92 o 
   1   3  24       10.19       10.54      4.75 o 
   2   3  24      268.63      239.37     11.46 o 
   3   3  24      326.63      316.47     11.58 o 
   4   3  24       46.09       35.90     12.45 o 
   5   3  24        0.00        2.63      6.60 o 
   6   3  24      353.55      359.73     18.38 o 
   7   3  24       16.25       17.92      6.43 o 
 -12   4  24       26.75       36.13     12.47 o 
 -11   4  24       55.47       60.82     28.64 o 
 -10   4  24      387.44      394.33     22.59 o 
  -9   4  24      112.72       87.39     17.93 o 
  -8   4  24      192.71      202.54     33.33 o 
  -7   4  24      717.10      680.39     43.26 o 
  -6   4  24       28.19       18.81      8.15 o 
  -5   4  24      456.85      436.72     26.36 o 
  -4   4  24      809.91      799.27     49.61 o 
  -3   4  24        6.02       11.03      6.73 o 
  -2   4  24      174.92      199.31     12.39 o 
  -1   4  24      707.10      730.92     80.08 o 
   0   4  24      294.61      359.55     20.15 o 
   1   4  24      257.53      241.06     11.35 o 
   2   4  24      142.02      150.98     21.57 o 
   3   4  24       65.79       88.73     11.80 o 
   4   4  24      234.34      237.59     15.20 o 
   5   4  24       68.60       55.85     11.67 o 
   6   4  24        7.02       11.18      5.54 o 
 -11   5  24       38.39       31.80     15.65 o 
 -10   5  24      129.34       94.84     32.25 o 
  -9   5  24      396.13      414.84     20.13 o 
  -8   5  24      619.75      628.68     39.58 o 
  -7   5  24      421.07      449.02     54.01 o 
  -6   5  24      212.65      215.24     45.54 o 
  -5   5  24      225.52      198.41     18.03 o 
  -4   5  24       41.25       39.56     22.70 o 
  -3   5  24       19.41       20.32      6.33 o 
  -2   5  24      319.65      386.63     15.23 o 
  -1   5  24     2386.65     2421.31     70.79 o 
   0   5  24      609.18      614.00     28.07 o 
   1   5  24       75.05       66.03     16.03 o 
   2   5  24       33.35       39.79      9.23 o 
   3   5  24       32.52       50.13     10.50 o 
   4   5  24      702.24      740.68     30.49 o 
   5   5  24      405.54      440.64     18.11 o 
   6   5  24      205.81      162.13     35.19 o 
 -10   6  24       26.12       35.11     14.86 o 
  -9   6  24      344.14      344.08     53.39 o 
  -8   6  24      191.46      173.23     16.65 o 
  -7   6  24       76.90       71.27     22.99 o 
  -6   6  24      980.74     1080.62    117.50 o 
  -5   6  24      331.94      397.54     26.81 o 
  -4   6  24        3.06        7.12      6.07 o 
  -3   6  24      538.86      530.81     19.68 o 
  -2   6  24      981.29     1026.78     49.99 o 
  -1   6  24        0.03        2.43      7.33 o 
   0   6  24     1067.94     1168.42     52.17 o 
   1   6  24      198.32      165.76     21.76 o 
   2   6  24       26.49       28.25      6.31 o 
   3   6  24        0.07        6.23      5.43 o 
   4   6  24      166.72      151.59     27.37 o 
  -9   7  24      232.31      311.68     68.85 o 
  -8   7  24      188.95      196.16     54.14 o 
  -7   7  24       78.89       69.09     22.54 o 
  -6   7  24      159.86      144.72     50.05 o 
  -5   7  24        3.36        6.67     17.44 o 
  -4   7  24      180.48      193.04     13.06 o 
  -3   7  24        4.67       12.77      8.67 o 
  -2   7  24      466.84      461.40     44.41 o 
  -1   7  24      373.91      374.43     18.80 o 
   0   7  24       86.46       83.56     21.02 o 
   1   7  24     1700.83     1924.96     72.61 o 
   2   7  24      244.73      338.45     65.59 o 
   3   7  24      292.25      285.29     35.05 o 
  -6   8  24      337.03      341.49    101.13 o 
  -5   8  24        3.26       12.07     14.77 o 
  -4   8  24       57.44       47.44     17.62 o 
  -3   8  24      812.35      840.98     58.52 o 
  -2   8  24     1426.72     1510.32     67.80 o 
  -1   8  24        1.77       13.64     10.41 o 
   0   8  24       34.62       18.94     16.45 o 
 -13   0  25      205.29      219.77    120.18 o 
 -11   0  25        0.01        6.58      7.44 o 
  -9   0  25      942.32      944.42     46.55 o 
  -7   0  25      720.49      681.80     35.22 o 
  -5   0  25      894.93      883.50     37.35 o 
  -3   0  25      594.76      644.29     41.06 o 
  -1   0  25     1378.83     1383.71     56.82 o 
   1   0  25      255.15      203.33     11.92 o 
   3   0  25     2051.12     2267.86    160.94 o 
   5   0  25      405.55      375.04     43.30 o 
   7   0  25       84.69       45.98     17.42 o 
 -13   1  25      209.22      240.70     35.78 o 
 -12   1  25      137.94      105.30     28.42 o 
 -11   1  25       53.50       51.45     12.59 o 
 -10   1  25        9.29        6.35      6.36 o 
  -9   1  25        1.17        6.89      5.79 o 
  -8   1  25      352.06      383.72     14.30 o 
  -7   1  25      132.68      127.43     30.32 o 
  -6   1  25       67.82       57.56     20.16 o 
  -5   1  25     1401.78     1393.58    137.66 o 
  -4   1  25     2568.21     2693.17     70.23 o 
  -3   1  25      226.14      228.75     62.05 o 
  -2   1  25      114.09       61.06     24.93 o 
  -1   1  25      765.87      765.67     29.44 o 
   0   1  25       29.57       16.62      5.97 o 
   1   1  25        5.25        6.58      4.08 o 
   2   1  25       16.26       11.23      4.19 o 
   3   1  25       35.94       17.36      6.47 o 
   4   1  25     1954.36     2011.51    100.93 o 
   5   1  25       31.26       34.95      9.70 o 
   6   1  25       21.79       19.36      6.39 o 
   7   1  25       14.55       10.98      6.69 o 
 -13   2  25      412.61      465.11     47.23 o 
 -12   2  25        0.27       11.84     11.65 o 
 -11   2  25      821.59      786.04     40.12 o 
 -10   2  25       51.71       61.01     14.96 o 
  -9   2  25      105.48       86.76     14.10 o 
  -8   2  25      451.69      410.50     30.95 o 
  -7   2  25      250.71      265.01     16.75 o 
  -6   2  25      913.13      954.91     45.90 o 
  -5   2  25       96.11       76.68     19.13 o 
  -4   2  25      453.15      427.78     20.71 o 
  -3   2  25      457.12      446.73     48.86 o 
  -2   2  25       97.28       68.58     23.55 o 
  -1   2  25     4205.89     4478.27     90.18 o 
   0   2  25       29.28       19.08     11.46 o 
   1   2  25      871.08      829.99     32.34 o 
   2   2  25        0.69        4.37      3.85 o 
   3   2  25       12.77       11.51      5.80 o 
   4   2  25      324.86      334.82     13.81 o 
   5   2  25       48.68       37.31     11.24 o 
   6   2  25       11.18        6.63      5.83 o 
   7   2  25      458.11      454.77     19.45 o 
 -12   3  25       20.05       24.20      9.72 o 
 -11   3  25       34.66       28.08     10.74 o 
 -10   3  25        1.86        4.41      7.32 o 
  -9   3  25       26.39       11.14     13.14 o 
  -8   3  25       11.59       14.74      7.26 o 
  -7   3  25       20.88        9.00      8.75 o 
  -6   3  25      215.71      180.13     57.42 o 
  -5   3  25      200.64      217.57     56.68 o 
  -4   3  25      301.02      291.42     22.78 o 
  -3   3  25      703.37      756.37     39.23 o 
  -2   3  25      796.82      742.22     49.31 o 
  -1   3  25        2.31        7.42     11.62 o 
   0   3  25      447.03      482.71     16.10 o 
   1   3  25       94.56       74.63     14.78 o 
   2   3  25     1071.54     1099.14     29.68 o 
   3   3  25        6.60        5.73      5.28 o 
   4   3  25       68.72       68.99     14.31 o 
   5   3  25      375.34      414.80     20.49 o 
   6   3  25      150.31      112.04     24.43 o 
 -12   4  25       16.85        8.36      7.73 o 
 -11   4  25       33.29       46.57     13.59 o 
 -10   4  25       25.88       14.47     14.32 o 
  -9   4  25      141.40       95.72     23.76 o 
  -8   4  25     1042.95     1096.75     35.86 o 
  -7   4  25      595.17      565.86     24.46 o 
  -6   4  25       45.82       64.88     17.42 o 
  -5   4  25      141.80      110.99     35.01 o 
  -4   4  25      143.60      135.60     44.18 o 
  -3   4  25      131.72      127.47     38.18 o 
  -2   4  25        2.67        2.36      4.18 o 
  -1   4  25      174.74      177.35     17.96 o 
   0   4  25      966.05     1009.34     38.44 o 
   1   4  25       86.12       82.96     16.07 o 
   2   4  25     1705.75     1788.39     66.83 o 
   3   4  25        4.41        0.74      5.94 o 
   4   4  25      119.77      123.01     24.35 o 
   5   4  25       29.19       25.30      8.07 o 
   6   4  25        0.00       10.34      5.05 o 
 -11   5  25      173.10      166.97     49.22 o 
 -10   5  25       34.77       38.81     14.83 o 
  -9   5  25       42.29       67.45     17.24 o 
  -8   5  25      110.41      102.47     20.79 o 
  -7   5  25      103.48       98.94     19.75 o 
  -6   5  25      334.09      333.49     64.67 o 
  -5   5  25       62.06       35.71     14.13 o 
  -4   5  25       10.17       10.33     12.91 o 
  -3   5  25     1412.25     1477.67     59.31 o 
  -2   5  25        2.39        2.56      5.13 o 
  -1   5  25        4.71        5.07      5.30 o 
   0   5  25     1053.38     1138.81     58.63 o 
   1   5  25      168.68      175.20     23.05 o 
   2   5  25      914.20     1071.23     51.84 o 
   3   5  25      373.83      377.22     21.59 o 
   4   5  25        1.29        2.52      6.11 o 
   5   5  25      116.96       86.36     21.69 o 
 -10   6  25      463.40      539.08     39.67 o 
  -9   6  25      975.31     1071.25     52.52 o 
  -8   6  25       27.05       13.38      8.64 o 
  -7   6  25     1131.81     1189.20     46.66 o 
  -6   6  25       81.43       86.18     29.54 o 
  -5   6  25       29.65       36.86     16.31 o 
  -4   6  25      130.29      151.92     37.61 o 
  -3   6  25        4.95        8.27      4.48 o 
  -2   6  25      493.94      420.62     37.29 o 
  -1   6  25      104.50       73.92     19.67 o 
   0   6  25        0.00        3.19      6.31 o 
   1   6  25      127.43      107.47     24.35 o 
   2   6  25        4.16        0.15     10.15 o 
   3   6  25       41.42       31.67      7.85 o 
   4   6  25      445.89      455.43     33.33 o 
  -8   7  25      204.89      137.34     57.20 o 
  -7   7  25        0.77       10.89      8.98 o 
  -6   7  25      813.87      994.45     48.07 o 
  -5   7  25       15.59       14.68      9.52 o 
  -4   7  25       78.44       30.27     16.34 o 
  -3   7  25       35.46       34.64     12.69 o 
  -2   7  25      994.18      966.09     41.18 o 
  -1   7  25      890.74     1042.99     43.74 o 
   0   7  25      326.45      359.20     30.36 o 
   1   7  25      356.41      334.96     35.10 o 
   2   7  25       17.58       14.25      9.47 o 
  -3   8  25      107.06      112.73     85.20 o 
 -12   0  26      514.09      626.61     49.56 o 
 -10   0  26        0.28       16.25     11.13 o 
  -8   0  26      203.19      178.35     19.42 o 
  -6   0  26     1506.15     1594.76     96.92 o 
  -4   0  26     1099.42      984.13     71.26 o 
  -2   0  26        0.19       12.13     10.67 o 
   0   0  26       16.27       12.51     14.71 o 
   2   0  26      209.41      236.52     17.64 o 
   4   0  26     1035.69     1136.35    161.85 o 
   6   0  26      359.28      391.93     39.25 o 
 -13   1  26      241.30      258.57     53.24 o 
 -12   1  26       10.32        8.06     10.82 o 
 -11   1  26      884.31      931.70     46.40 o 
 -10   1  26      100.74      104.74     23.42 o 
  -9   1  26      712.67      627.53     19.04 o 
  -8   1  26      190.82      240.67     42.82 o 
  -7   1  26      292.68      280.27     29.38 o 
  -6   1  26       81.17       85.54     25.32 o 
  -5   1  26        0.03       -2.55     10.48 o 
  -4   1  26        9.25       16.75     11.46 o 
  -3   1  26      748.36      729.99     51.32 o 
  -2   1  26      334.35      325.24     24.91 o 
  -1   1  26        0.43        5.32     13.21 o 
   0   1  26      517.25      510.71     12.72 o 
   1   1  26      341.16      375.20     13.46 o 
   2   1  26       49.52       34.71      9.21 o 
   3   1  26      193.77      215.92     16.40 o 
   4   1  26       73.55       42.16     11.81 o 
   5   1  26      125.13      112.68     25.88 o 
   6   1  26      146.26      125.88     30.07 o 
 -12   2  26       85.66       89.81     25.91 o 
 -11   2  26      488.29      470.55     28.01 o 
 -10   2  26     1183.58     1256.98     51.90 o 
  -9   2  26      215.62      193.74     38.45 o 
  -8   2  26       19.15       12.36      4.63 o 
  -7   2  26      103.38      104.38     27.29 o 
  -6   2  26      598.09      586.67     35.02 o 
  -5   2  26        8.04        7.01      9.24 o 
  -4   2  26      930.01      889.82     81.35 o 
  -3   2  26      637.12      591.15     44.32 o 
  -2   2  26        7.50       12.08      8.78 o 
  -1   2  26      257.69      284.09     78.58 o 
   0   2  26     1600.35     1745.81     69.51 o 
   1   2  26      436.03      431.23     17.50 o 
   2   2  26      503.32      460.19     11.25 o 
   3   2  26       37.94       38.72      8.82 o 
   4   2  26       42.18       36.70      9.07 o 
   5   2  26       65.44       46.94     11.96 o 
   6   2  26       51.64       43.58      9.69 o 
 -12   3  26      395.55      390.90     90.55 o 
 -11   3  26      239.22      185.11     49.91 o 
 -10   3  26      291.91      271.68     16.25 o 
  -9   3  26      645.83      623.85     32.60 o 
  -8   3  26       46.65       53.21     10.61 o 
  -7   3  26      363.82      391.58     18.61 o 
  -6   3  26       10.08        8.15      7.98 o 
  -5   3  26      245.61      195.19     53.28 o 
  -4   3  26     1245.83     1222.72     88.83 o 
  -3   3  26      427.71      410.66     56.76 o 
  -2   3  26      287.26      248.55     35.18 o 
  -1   3  26        0.81        0.27      4.40 o 
   0   3  26       49.45       53.45     12.35 o 
   1   3  26      818.06      880.12     30.97 o 
   2   3  26       77.86       88.08     19.49 o 
   3   3  26      725.52      797.61     33.74 o 
   4   3  26        8.24       11.20      6.30 o 
   5   3  26        0.40        6.97      4.77 o 
   6   3  26       15.67       19.33      6.72 o 
 -11   4  26       87.29       56.03     23.42 o 
 -10   4  26        0.71        9.72     10.87 o 
  -9   4  26      506.55      485.47     30.03 o 
  -8   4  26       91.61       46.23     14.15 o 
  -7   4  26      439.80      461.99     23.69 o 
  -6   4  26      319.59      335.56     24.84 o 
  -5   4  26     1954.68     2079.43    175.12 o 
  -4   4  26      474.10      522.87     34.38 o 
  -3   4  26      101.17       89.25     28.09 o 
  -2   4  26       18.21       17.43     10.54 o 
  -1   4  26      140.06      149.51     10.92 o 
   0   4  26      124.45       96.87     24.71 o 
   1   4  26       12.93        9.75      6.27 o 
   2   4  26      252.51      252.88     18.78 o 
   3   4  26     1684.65     1692.43     55.42 o 
   4   4  26      427.09      426.87     22.39 o 
   5   4  26        1.81        5.98      4.82 o 
 -10   5  26      287.05      261.48     42.53 o 
  -9   5  26        4.17       12.51      5.62 o 
  -8   5  26      272.78      282.51     21.11 o 
  -7   5  26      467.43      522.48     70.26 o 
  -6   5  26      126.77      131.07     49.81 o 
  -5   5  26      155.54      144.84     39.85 o 
  -4   5  26       54.54       55.20     23.91 o 
  -3   5  26       84.15       60.19     25.53 o 
  -2   5  26      160.09      164.51     40.24 o 
  -1   5  26      202.41      204.92     16.83 o 
   0   5  26       41.81       22.75     11.06 o 
   1   5  26       22.06       30.51      6.42 o 
   2   5  26       10.32       -6.66      9.58 o 
   3   5  26       43.90       31.66      9.00 o 
   4   5  26       80.83       73.25     14.34 o 
  -9   6  26      663.88      821.07     65.18 o 
  -8   6  26      181.77      194.79     26.23 o 
  -7   6  26        8.93       13.37     15.04 o 
  -6   6  26      122.00      119.12     37.34 o 
  -5   6  26       34.94       25.52     11.84 o 
  -4   6  26       81.57       60.34     17.52 o 
  -3   6  26      421.07      488.57     48.95 o 
  -2   6  26       14.86        7.22      7.22 o 
  -1   6  26      545.82      540.94     28.01 o 
   0   6  26      429.48      450.00     40.04 o 
   1   6  26      192.16      177.59     33.46 o 
   2   6  26      912.90      955.47     36.37 o 
  -7   7  26      181.92      162.87     78.33 o 
  -6   7  26      368.10      462.23    125.63 o 
  -5   7  26     1048.66     1207.57     82.57 o 
  -4   7  26        3.68        9.47     16.23 o 
  -3   7  26      683.41      873.97     45.97 o 
  -2   7  26       64.50       93.32     25.62 o 
  -1   7  26       87.22       87.40     27.54 o 
   0   7  26        5.02        7.30      5.14 o 
 -11   0  27       17.36        8.01     12.47 o 
  -9   0  27     1925.88     2196.21     80.85 o 
  -7   0  27      173.92      190.40     90.81 o 
  -5   0  27      202.23      195.79     87.26 o 
  -3   0  27      298.44      308.05     82.95 o 
  -1   0  27      434.25      397.79     32.09 o 
   1   0  27      619.35      619.26     44.94 o 
   3   0  27     2251.28     2752.40    155.80 o 
   5   0  27        1.70        7.77      8.06 o 
 -12   1  27        0.91       17.62      8.47 o 
 -11   1  27      124.90      125.71     27.74 o 
 -10   1  27      202.85      157.52     34.79 o 
  -9   1  27        1.47       11.80      6.12 o 
  -8   1  27       21.68       13.79      6.08 o 
  -7   1  27      783.98      812.30     46.61 o 
  -6   1  27      389.25      427.18     27.78 o 
  -5   1  27        4.59       -3.56     12.60 o 
  -4   1  27      540.77      513.78     22.33 o 
  -3   1  27      956.74      847.50     99.23 o 
  -2   1  27      496.87      488.78     23.18 o 
  -1   1  27        1.21        7.43      7.55 o 
   0   1  27       16.48        6.88      7.40 o 
   1   1  27      331.36      328.16     27.38 o 
   2   1  27      250.14      232.93     14.03 o 
   3   1  27        0.74        9.48      5.27 o 
   4   1  27      272.99      283.78     14.65 o 
   5   1  27       12.66       14.59      5.55 o 
   6   1  27       11.16       11.12      4.72 o 
 -12   2  27        8.31       11.81     10.01 o 
 -11   2  27     2189.93     2352.82     49.82 o 
 -10   2  27      336.71      354.09     22.18 o 
  -9   2  27        7.27       17.54      6.53 o 
  -8   2  27       58.51       58.33     13.83 o 
  -7   2  27       13.59       12.50     11.56 o 
  -6   2  27      173.99      144.75     41.93 o 
  -5   2  27      153.07      155.51     50.02 o 
  -4   2  27       72.81       71.31     18.94 o 
  -3   2  27        1.72        1.52      5.68 o 
  -2   2  27      173.53      176.07     57.41 o 
  -1   2  27      180.93      255.66     42.42 o 
   0   2  27       21.94       20.02     10.06 o 
   1   2  27        0.91        1.76      7.83 o 
   2   2  27        0.00        4.82      5.18 o 
   3   2  27       46.03       46.10     10.50 o 
   4   2  27      209.42      228.31     25.09 o 
   5   2  27      264.61      294.74     24.31 o 
 -11   3  27       24.67       24.16     11.85 o 
 -10   3  27       47.34       36.41     14.19 o 
  -9   3  27       68.76       77.45     23.75 o 
  -8   3  27       43.96       22.66     11.42 o 
  -7   3  27      252.14      200.54     51.48 o 
  -6   3  27       55.50       27.87     13.12 o 
  -5   3  27      592.12      591.45     30.35 o 
  -4   3  27      250.22      205.28     99.48 o 
  -3   3  27      367.81      501.29     86.23 o 
  -2   3  27      457.41      438.52     29.08 o 
  -1   3  27      285.62      313.96     31.16 o 
   0   3  27        3.88        6.97      6.86 o 
   1   3  27        0.55        9.74      7.41 o 
   2   3  27       69.33       54.86     16.54 o 
   3   3  27       50.83       41.50     14.83 o 
   4   3  27       46.28       24.51      9.60 o 
   5   3  27       45.42       31.02      9.71 o 
 -11   4  27      128.50      101.46     25.25 o 
 -10   4  27       11.65        9.59     10.95 o 
  -9   4  27      208.19      157.53     46.71 o 
  -8   4  27      144.98      140.27     39.14 o 
  -7   4  27      454.95      431.33     38.12 o 
  -6   4  27      120.59      102.71     27.64 o 
  -5   4  27      669.52      731.72     31.17 o 
  -4   4  27     1128.73     1233.83     78.78 o 
  -3   4  27       16.39       12.95     13.39 o 
  -2   4  27       59.67       61.30     20.89 o 
  -1   4  27        3.32       15.25     11.05 o 
   0   4  27     1068.23     1124.29     57.61 o 
   1   4  27     1284.73     1432.65     68.48 o 
   2   4  27       48.52       42.34     11.81 o 
   3   4  27       50.20       23.17     10.15 o 
   4   4  27        9.78        9.77      7.77 o 
  -9   5  27        6.23       13.94      9.73 o 
  -8   5  27      385.49      433.25     33.96 o 
  -7   5  27      502.37      548.30     33.67 o 
  -6   5  27     1050.76     1128.31     68.56 o 
  -5   5  27      118.34       74.19     28.46 o 
  -4   5  27       15.45       14.50     10.32 o 
  -3   5  27        9.12       15.25     10.95 o 
  -2   5  27        0.22        7.05      9.19 o 
  -1   5  27      234.05      255.89     33.47 o 
   0   5  27      515.67      533.70     40.05 o 
   1   5  27        1.27        3.07      6.76 o 
   2   5  27      896.51      920.73     57.20 o 
   3   5  27      763.03      883.20     46.09 o 
  -8   6  27      323.74      373.26     36.17 o 
  -7   6  27      118.26       88.95     26.82 o 
  -6   6  27       67.03       43.45     18.03 o 
  -5   6  27      173.32       97.29     31.62 o 
  -4   6  27        5.93        9.21      9.15 o 
  -3   6  27      425.05      451.86     29.05 o 
  -2   6  27      183.41      183.51     45.68 o 
  -1   6  27      369.24      280.00     87.49 o 
   0   6  27     1462.54     1562.04     53.12 o 
   1   6  27        4.10        4.19     10.62 o 
  -4   7  27       61.06       36.80     14.85 o 
  -3   7  27        4.94       12.25     11.08 o 
  -2   7  27       85.96       54.96     26.61 o 
 -12   0  28      578.76      626.14     50.91 o 
 -10   0  28      918.80     1014.07    100.20 o 
  -8   0  28       21.71       12.95     18.40 o 
  -6   0  28      157.56      188.61     74.50 o 
  -4   0  28      181.21      154.04     64.85 o 
  -2   0  28     1075.06     1110.51     70.52 o 
   0   0  28      375.90      468.14     34.82 o 
   2   0  28      575.04      670.01     62.46 o 
   4   0  28        2.92        8.73      6.66 o 
 -12   1  28        5.40        5.67     11.38 o 
 -11   1  28      139.33      119.12     28.27 o 
 -10   1  28       33.77       19.76      7.80 o 
  -9   1  28      360.03      394.40     24.59 o 
  -8   1  28      181.36      163.84     48.27 o 
  -7   1  28      290.90      265.21     48.09 o 
  -6   1  28      427.88      401.43     22.05 o 
  -5   1  28      162.53      161.90     64.42 o 
  -4   1  28      171.31      176.73     45.35 o 
  -3   1  28     1526.55     1580.50     73.97 o 
  -2   1  28        0.46        5.96     14.62 o 
  -1   1  28      182.18      187.91     41.03 o 
   0   1  28        7.28        7.96     10.75 o 
   1   1  28      518.96      554.02     26.85 o 
   2   1  28       87.04       77.96     27.84 o 
   3   1  28       53.09       42.45     14.57 o 
   4   1  28      187.66      173.49     24.66 o 
   5   1  28      819.39      882.34     41.50 o 
 -11   2  28        3.30        4.80     10.04 o 
 -10   2  28       93.50       59.27     18.03 o 
  -9   2  28        0.48        5.32      8.14 o 
  -8   2  28      559.05      585.71     33.44 o 
  -7   2  28       76.04       66.82     23.54 o 
  -6   2  28       98.31       88.73     26.37 o 
  -5   2  28      192.08      156.09     54.43 o 
  -4   2  28       47.03       43.94     16.20 o 
  -3   2  28     1203.46     1168.23     49.93 o 
  -2   2  28      565.54      587.46     30.92 o 
  -1   2  28      156.25      152.28     38.64 o 
   0   2  28      248.41      300.21     39.22 o 
   1   2  28      388.50      305.76     95.29 o 
   2   2  28       33.94       30.79      9.35 o 
   3   2  28       73.43       58.60     17.39 o 
   4   2  28      965.95     1048.25     38.98 o 
 -11   3  28        9.67        9.11     12.63 o 
 -10   3  28        0.01        3.79      5.75 o 
  -9   3  28        2.03        3.63     10.44 o 
  -8   3  28      394.31      353.05     19.48 o 
  -7   3  28     1052.39     1140.25     67.32 o 
  -6   3  28       11.72        8.85      7.50 o 
  -5   3  28       13.44        7.25      7.64 o 
  -4   3  28      109.63      118.69     27.52 o 
  -3   3  28     1103.31     1107.05     42.31 o 
  -2   3  28     1070.10     1218.83     55.18 o 
  -1   3  28        0.10       -1.70     15.70 o 
   0   3  28        7.79        8.28     13.03 o 
   1   3  28        4.02       10.79     11.14 o 
   2   3  28      475.59      535.03     27.64 o 
   3   3  28      255.53      228.22     17.19 o 
   4   3  28      607.44      640.10     26.96 o 
 -10   4  28      437.33      499.63     33.51 o 
  -9   4  28      666.77      719.67     33.09 o 
  -8   4  28      181.70      145.19     38.32 o 
  -7   4  28       18.73       -6.00     14.63 o 
  -6   4  28      628.26      701.50     45.04 o 
  -5   4  28      264.78      284.10     25.40 o 
  -4   4  28       46.23       14.31     13.98 o 
  -3   4  28      145.37      130.29     44.58 o 
  -2   4  28       41.91       35.60     19.11 o 
  -1   4  28     1173.34     1119.61     67.55 o 
   0   4  28      316.99      268.35     95.70 o 
   1   4  28      178.29      177.63     16.64 o 
   2   4  28     1045.20     1110.88     41.66 o 
   3   4  28       50.19       41.16     12.55 o 
  -9   5  28       42.48       42.51     17.02 o 
  -8   5  28       27.68       35.38     12.94 o 
  -7   5  28      622.68      672.21     37.98 o 
  -6   5  28      658.32      795.34     95.62 o 
  -5   5  28       36.63       43.61     18.70 o 
  -4   5  28       82.35       83.13     20.78 o 
  -3   5  28      128.42      127.73     40.41 o 
  -2   5  28        1.00        6.03     15.46 o 
  -1   5  28       29.55       38.63     19.81 o 
   0   5  28       45.30       47.20     22.16 o 
   1   5  28       23.10       33.89     14.95 o 
   2   5  28        0.11       11.41      8.52 o 
  -6   6  28      711.36      830.36     51.51 o 
  -5   6  28      947.93     1062.22     49.97 o 
  -4   6  28       90.92      103.05     35.49 o 
  -3   6  28        2.04        3.84      7.36 o 
  -2   6  28       29.60       19.65     13.72 o 
  -1   6  28        0.66        8.07     10.24 o 
   0   6  28      267.79      305.74     64.10 o 
 -11   0  29      204.20      183.16     87.70 o 
  -9   0  29     3148.36     3753.59     84.27 o 
  -7   0  29      264.21      243.83     22.55 o 
  -5   0  29       81.76       90.07     50.36 o 
  -3   0  29      514.44      602.10     44.72 o 
  -1   0  29      847.92      880.62     66.53 o 
   1   0  29      366.48      401.50     35.37 o 
   3   0  29       18.76       -3.88     16.28 o 
 -11   1  29       80.26       73.25     17.52 o 
 -10   1  29      536.86      529.65     21.97 o 
  -9   1  29      194.46      184.64     43.40 o 
  -8   1  29      247.09      251.74     30.50 o 
  -7   1  29      168.41      121.61     36.02 o 
  -6   1  29       95.76       98.46     24.15 o 
  -5   1  29      232.41      153.17     51.25 o 
  -4   1  29        1.36        2.39     12.11 o 
  -3   1  29      394.94      418.50     45.13 o 
  -2   1  29     1235.72     1243.11     52.92 o 
  -1   1  29      259.05      248.75     67.66 o 
   0   1  29      366.54      409.12     22.27 o 
   1   1  29       10.75       22.08     18.64 o 
   2   1  29      263.97      224.00     59.44 o 
   3   1  29        0.40        2.81     10.51 o 
   4   1  29       71.82       44.20     13.96 o 
 -10   2  29      432.66      406.96     23.22 o 
  -9   2  29      331.42      354.09     30.00 o 
  -8   2  29       57.02       39.30     17.95 o 
  -7   2  29     1262.18     1370.97     78.60 o 
  -6   2  29        4.84        7.29     14.05 o 
  -5   2  29      140.73      106.69     34.12 o 
  -4   2  29      508.12      479.91     31.63 o 
  -3   2  29     1808.33     1993.92     69.43 o 
  -2   2  29       52.22       39.63     17.98 o 
  -1   2  29        0.77        0.55     10.52 o 
   0   2  29       69.74       76.71     22.89 o 
   1   2  29       12.01       16.25     14.44 o 
   2   2  29       90.19      103.91     30.59 o 
   3   2  29      326.56      334.96     27.97 o 
 -10   3  29      185.57      199.58     24.22 o 
  -9   3  29      488.38      544.37     32.75 o 
  -8   3  29      323.18      341.45     45.42 o 
  -7   3  29       59.23       37.37     16.50 o 
  -6   3  29      787.10      851.09     53.20 o 
  -5   3  29      699.89      760.03     80.95 o 
  -4   3  29      150.18      113.01     35.68 o 
  -3   3  29      395.04      381.71     31.02 o 
  -2   3  29       46.29       38.22     20.30 o 
  -1   3  29      639.02      701.46     55.15 o 
   0   3  29      186.33      140.36     32.90 o 
   1   3  29       85.90       60.86     26.07 o 
   2   3  29        3.67       18.05     12.74 o 
   3   3  29      118.22       91.38     21.36 o 
  -9   4  29      153.31      173.78     17.49 o 
  -8   4  29      552.44      639.73     35.46 o 
  -7   4  29       66.66       59.53     16.98 o 
  -6   4  29      276.68      217.03     62.08 o 
  -5   4  29       10.21        5.32     15.41 o 
  -4   4  29      638.04      685.34     38.67 o 
  -3   4  29        8.83        6.74      9.29 o 
  -2   4  29      220.50      243.33     51.10 o 
  -1   4  29       14.54       22.31     11.20 o 
   0   4  29      661.33      607.52     37.31 o 
   1   4  29      984.74     1009.95     62.94 o 
   2   4  29       94.86       94.05     40.65 o 
  -7   5  29       32.93       32.65     21.71 o 
  -6   5  29        0.47        3.12     13.63 o 
  -5   5  29        1.45        9.53      8.32 o 
  -4   5  29      349.21      321.04     28.24 o 
  -3   5  29      880.03      985.89     60.70 o 
  -2   5  29       76.56       54.47     22.22 o 
  -1   5  29      551.11      684.77     43.57 o 
   0   5  29      232.62      221.35     61.87 o 
 -10   0  30        0.97        5.27     12.65 o 
  -8   0  30     1135.50     1277.72     84.21 o 
  -6   0  30      722.48      877.04     76.87 o 
  -4   0  30       63.56       61.55     33.33 o 
  -2   0  30     1241.70     1455.11    124.17 o 
   0   0  30       24.82       33.17     17.33 o 
   2   0  30       53.89       76.87     45.46 o 
 -10   1  30       69.37       38.58     16.35 o 
  -9   1  30      207.71      267.03     40.23 o 
  -8   1  30        3.79       -0.31     12.60 o 
  -7   1  30      137.73       96.08     33.76 o 
  -6   1  30        3.65        5.18     14.53 o 
  -5   1  30       48.94       38.84     15.28 o 
  -4   1  30      154.36      130.34     35.45 o 
  -3   1  30       37.13       35.94     23.89 o 
  -2   1  30       49.21       45.78     24.27 o 
  -1   1  30     1316.41     1426.89     82.01 o 
   0   1  30      722.16      780.39     42.41 o 
   1   1  30     1150.03     1328.60     66.43 o 
   2   1  30       36.10       36.05     19.92 o 
   3   1  30        3.42        8.86      6.53 o 
 -10   2  30        4.14        6.10      8.45 o 
  -9   2  30       49.59       60.43     18.38 o 
  -8   2  30      601.46      730.69     49.04 o 
  -7   2  30      574.02      562.88     38.86 o 
  -6   2  30      446.06      435.13     30.27 o 
  -5   2  30       82.26       44.19     14.59 o 
  -4   2  30        0.44       -3.70     15.33 o 
  -3   2  30      215.02      190.77     58.85 o 
  -2   2  30        9.19        9.64     15.05 o 
  -1   2  30      292.57      401.92     75.47 o 
   0   2  30      227.58      171.04     52.99 o 
   1   2  30        4.46       18.88     16.95 o 
   2   2  30      309.60      251.91     56.63 o 
  -9   3  30      116.92       65.61     25.86 o 
  -8   3  30      139.48      100.51     34.35 o 
  -7   3  30      115.01       72.84     27.06 o 
  -6   3  30      318.29      328.56     58.77 o 
  -5   3  30       69.73       70.93     26.24 o 
  -4   3  30      102.73       86.59     23.03 o 
  -3   3  30       17.67       15.25     15.88 o 
  -2   3  30       16.20       16.59     11.78 o 
  -1   3  30      478.92      494.60     44.02 o 
   0   3  30      423.11      393.52     41.82 o 
   1   3  30      519.94      635.26     59.43 o 
   2   3  30      410.77      535.86     88.06 o 
  -8   4  30       98.38       99.71     44.13 o 
  -7   4  30       17.01       17.42     12.21 o 
  -6   4  30       20.79       27.46     13.27 o 
  -5   4  30      221.34      207.28     70.06 o 
  -4   4  30      333.75      400.12     34.07 o 
  -3   4  30      296.72      318.74     46.00 o 
  -2   4  30      224.24      182.34     49.17 o 
  -1   4  30       15.55       14.81     11.93 o 
   0   4  30      214.99      187.21     62.92 o 
  -5   5  30      151.64      135.27     40.76 o 
  -4   5  30        7.70       10.90      8.43 o 
  -3   5  30       89.72       85.43     31.18 o 
  -2   5  30        9.45       19.50     11.32 o 
  -9   0  31     1096.12     1218.73     81.08 o 
  -7   0  31       26.85       35.40     18.01 o 
  -5   0  31      331.95      356.01     30.25 o 
  -3   0  31      441.01      642.45    118.62 o 
  -1   0  31     2065.18     2104.05    131.54 o 
   1   0  31      478.37      485.55     45.65 o 
  -9   1  31        8.57        7.09      9.57 o 
  -8   1  31      483.62      494.70     34.66 o 
  -7   1  31      585.36      507.65     69.68 o 
  -6   1  31     4400.57     4955.46     88.91 o 
  -5   1  31       38.15       32.99     15.41 o 
  -4   1  31        0.00        6.15     12.16 o 
  -3   1  31      292.58      319.55     71.83 o 
  -2   1  31     1084.82     1125.78     58.86 o 
  -1   1  31       76.37       84.25     37.42 o 
   0   1  31      263.83      358.30     88.57 o 
   1   1  31      119.96      125.34     50.18 o 
  -9   2  31     1004.26     1094.23     72.59 o 
  -8   2  31      181.20      205.09     53.77 o 
  -7   2  31       51.55       53.56     14.86 o 
  -6   2  31       59.52       60.80     16.90 o 
  -5   2  31      224.90      266.93     29.88 o 
  -4   2  31       87.36       67.05     35.71 o 
  -3   2  31      360.45      444.32     42.41 o 
  -2   2  31       30.34       42.41     21.78 o 
  -1   2  31       57.23       58.43     28.29 o 
   0   2  31      307.83      250.54     87.76 o 
   1   2  31     1275.29     1306.46     59.14 o 
  -8   3  31      149.64      132.87     45.40 o 
  -7   3  31      764.71      831.73     41.12 o 
  -6   3  31      435.99      408.03     34.52 o 
  -5   3  31      665.21      618.16     35.29 o 
  -4   3  31      257.16      229.95     72.10 o 
  -3   3  31      427.73      469.68     30.26 o 
  -2   3  31      338.70      367.45     62.32 o 
  -1   3  31       14.24       13.35     10.21 o 
   0   3  31        9.14       17.36     11.96 o 
  -6   4  31      360.47      390.31     42.57 o 
  -5   4  31      187.34      208.78     71.27 o 
  -4   4  31       14.20        4.50     12.24 o 
  -3   4  31      579.07      586.42     34.68 o 
  -2   4  31      626.59      702.96     37.37 o 
  -8   0  32      100.74      131.76     67.38 o 
  -6   0  32       59.65       23.82     21.73 o 
  -4   0  32      100.04       62.76     56.32 o 
  -2   0  32        0.27       20.08     12.07 o 
   0   0  32       59.60       43.37     30.44 o 
  -8   1  32       22.01       16.03     10.64 o 
  -7   1  32      276.26      156.96     53.07 o 
  -6   1  32       49.45       30.74     12.28 o 
  -5   1  32      640.31      689.23     64.34 o 
  -4   1  32      574.84      656.64     39.87 o 
  -3   1  32      734.36      888.24     57.27 o 
  -2   1  32        0.00       10.55     12.73 o 
  -1   1  32       32.56       33.80     16.32 o 
   0   1  32      240.94      236.81     88.23 o 
  -7   2  32      109.70       68.04     37.73 o 
  -6   2  32      130.10      106.85     38.67 o 
  -5   2  32        1.51       13.21     19.40 o 
  -4   2  32        5.09       10.73      8.42 o 
  -3   2  32       75.75       97.00     35.38 o 
  -2   2  32      116.01       80.54     29.16 o 
  -1   2  32      123.71      103.90     37.69 o 
  -5   3  32       60.46       17.43     17.77 o 
  -4   3  32       40.87       23.77     14.10 o 
  -3   3  32       22.32       14.51     14.38 o 
  -2   3  32      254.51      182.16     42.02 o 
  -5   0  33      592.08      532.22     43.73 o 
  -3   0  33      158.26      130.25     70.63 o 
  -5   1  33      194.86      138.67     37.41 o 
  -4   1  33      183.10      145.96     54.68 o 
  -3   1  33      209.41      133.07     53.66 o 
                                                 
